# Supplementary material for: Large-scale application of ClinGen-InSiGHT APC-specific ACMG/AMP variant classification criteria leads to substantial reduction in VUS
Source: Am J Hum Genet. 2024 Oct 1;111(11):2427–43. doi: 10.1016/j.ajhg.2024.09.002 (PMC11568752; doi:10.1016/j.ajhg.2024.09.002)
Supplement: Table S2. Final classification of 10,228 APC variants in ClinVar and InSiGHT LOVD [file mmc2.xlsx]

## Sheet: a_structural
Supplementary Table 2a. Final classification of 190 structural variants in ClinVar (retrieved 21/03/22) and InSiGHT LOVD (retrieved 12/05/22) by APC specificications
Note: Classification based on the ClinGen InSiGHT Hereditary Colorectal Cancer/Polyposis Expert Panel Specifications to the ACMG/AMP Variant Interpretation Guidelines for APC Version 1.0.0. Criteria applied in a stepwise fashion using a classification algorithm, not all available evidence may have been considered to arrive at current classification. All classifications are preliminary. Database I…
HGVSc	HGVSp	Database_ID	Database	Prior_classification	MAF	MAF_criteria	Predicted_consequence	Predictive_criteria	Experimental_criteria	Experiemental_PMID	Clinical_criteria	Clinical_PMID	PS1/PM5	PS1/PM5_Established	Combining_criteria	Final_classification	Modification (based on pilot study, clinical request, and targeted literature search)
NM_000038.5:c.(?_-37541)_(-27791_?)del		495348	ClinVar	Pathogenic		PM2_supporting	deletion: promoter 1B								PM2_supporting	Uncertain significance
NC_000005.10:g.(?_112707312)_(112707902_?)del		429040	ClinVar	Pathogenic		PM2_supporting	deletion: promoter 1B		PS3	18982352, 25941542, 24946964, 27217144, 18433509, 28791770, 25243319	PS4, PM6, PP1_strong	18982352, 26213617, 25941542, 24946964, 23725351, 27217144, 18433509, 28791770, 25243319, Ambry, Invitae, GeneDx, Bonn internal data,			PS3, PS4, PM6, PP1_strong, PM2_supporting	Pathogenic	Pilot variant: PS3, PS4, PM6, PP1_strong, PM2_supporting
NC_000005.10:g.(?_112707312)_(112755035_?)del		832064	ClinVar	Pathogenic		PM2_supporting	deletion: promoter 1B and 1A, exons 2								PM2_supporting	Uncertain significance
NC_000005.9:g.(?_112043102)_112112047del		1069334	ClinVar	Pathogenic		PM2_supporting	deletion: promoter 1B and 1A, exons 2-5	PVS1							PVS1, PM2_supporting	Likely pathogenic
NC_000005.10:g.(?_112707312)_(112780913_?)del		647956	ClinVar	Pathogenic		PM2_supporting	deletion: promoter 1B and 1A, exons 2-6	PVS1							PVS1, PM2_supporting	Likely pathogenic
NC_000005.10:g.(?_112707312)_(112780909_?)del		469683	ClinVar	Pathogenic		PM2_supporting	deletion: promoter 1B and 1A, exons 2-6	PVS1							PVS1, PM2_supporting	Likely pathogenic
NM_001127511.3:c.165+17816_166-18738delinsTGCTCTATGACCAATT		APC_001246	InSiGHT LOVD	Pathogenic		PM2_supporting	deletion: promoter 1B deletion								PM2_supporting	Uncertain significance
NC_000005.9:g.112001178_112043328del42151		580918	ClinVar	Likely pathogenic		PM2_supporting	deletion: promoter 1B partial								PM2_supporting	Uncertain significance
NM_000038.5:c.-85-?_-19+?del		433562	ClinVar	Pathogenic		PM2_supporting	deletion: exon 1								PM2_supporting	Uncertain significance
NM_000038.6:c.-85_(135+1_136-1)		APC_000526	InSiGHT LOVD	Pathogenic		PM2_supporting	deletion: exon 1-2				PS4_supporting	Aretz 15689459			PS4_supporting, PM2_supporting	Uncertain significance
NM_000038.6:c.(-19+1_-18-1)_(135+1_136-1)del		APC_000534	InSiGHT LOVD	Pathogenic		PM2_supporting	deletion: exon 1-2				PS4_very strong	Soravia 9585611, Pagenstecher 17251345, Aretz and Friedl (unpublished), Kanter-Smoler 18433509, Gómez-Fernández 19531215			PS4_very strong, PM2_supporting	Pathogenic
NM_000038.6:c.-85_(645+1_646-1)		APC_000527	InSiGHT LOVD	Pathogenic		PM2_supporting	deletion: exon 1-6	PVS1			PS4_supporting	Aretz 15689459, Nielsen 17568392, Nielsen 17489848			PVS1, PS4_supporting, PM2_supporting	Pathogenic
NM_000038.6:c.-85_(834+1_835-1)		APC_000528	InSiGHT LOVD	Pathogenic		PM2_supporting	deletion: exon 1-8	PVS1			PS4_supporting	Aretz 15689459			PVS1, PS4_supporting, PM2_supporting	Pathogenic
NM_000038.6:c.(-19+1_-18-1)_(834+1_835-1)del		APC_000738	InSiGHT LOVD	Pathogenic		PM2_supporting	deletion: exon 1-8	PVS1				LOVD (unpublished)			PVS1, PM2_supporting	Likely pathogenic
NM_000038.5:c.-85-?_834+?del		433561	ClinVar	Pathogenic		PM2_supporting	deletion: exon 1-8	PVS1							PVS1, PM2_supporting	Likely pathogenic
NM_000038.5:c.-85-?_1048+?del		433563	ClinVar	Pathogenic		PM2_supporting	deletion: exon 1-10	PVS1							PVS1, PM2_supporting	Likely pathogenic
NM_000038.6:c.-85_(1408+1_1409-1)		APC_000529	InSiGHT LOVD	Pathogenic		PM2_supporting	deletion: exon 1-11	PVS1			PS4_moderate	Aretz 15689459			PVS1, PS4_moderate, PM2_supporting	Pathogenic
NM_000038.5:c.-85-?_1743+?del		433564	ClinVar	Pathogenic		PM2_supporting	deletion: exon 1-14	PVS1							PVS1, PM2_supporting	Likely pathogenic
NM_000038.6:c.-2_135+1824del		1049778	ClinVar	Pathogenic		PM2_supporting	deletion: exon 2								PM2_supporting	Uncertain significance
NM_000038.6:c.-2_135+1274del		1049324	ClinVar	Pathogenic		PM2_supporting	deletion: exon 2								PM2_supporting	Uncertain significance
NM_000038.6:c.-2_136-2903del		1049076	ClinVar	Pathogenic		PM2_supporting	deletion: exon 2								PM2_supporting	Uncertain significance
NM_000038.5:c.1-?_1408+?del		433565	ClinVar	Pathogenic		PM2_supporting	deletion: exon 2-11	PVS1							PVS1, PM2_supporting	Likely pathogenic
NM_000038.5:c.1-?_1958+?del		433566	ClinVar	Pathogenic		PM2_supporting	deletion: exon 2-15	PVS1							PVS1, PM2_supporting	Likely pathogenic
NC_000005.10:g.(?_112754891)_(112767400_?)del		832632	ClinVar	Pathogenic		PM2_supporting	deletion: exon 2-4	PVS1							PVS1, PM2_supporting	Likely pathogenic
NM_000038.5:c.-18-?_834+?dup		254032	ClinVar	Likely pathogenic		PM2_supporting	deletion: exon 2-8	PVS1							PVS1, PM2_supporting	Likely pathogenic
NC_000005.10:g.(?_112737859)_(112815593_?)del		417561	ClinVar	Pathogenic		PM2_supporting	deletion: exon 2-9	PVS1							PVS1, PM2_supporting	Likely pathogenic
NC_000005.9:g.(?_112175028)_112177720del		1071359	ClinVar	Pathogenic		PM2_supporting	deletion: exon 3-11, 12 partial	PVS1							PVS1, PM2_supporting	Likely pathogenic
NC_000005.9:g.(?_112099597)_112162856del		1067202	ClinVar	Likely pathogenic		PM2_supporting	deletion: exon 3-11, 12 partial	PVS1							PVS1, PM2_supporting	Likely pathogenic
NC_000005.10:g.(?_112766316)_(112844136_?)del		646968	ClinVar	Pathogenic		PM2_supporting	deletion: exon 3-16	PVS1							PVS1, PM2_supporting	Likely pathogenic
NM_000038.6:c.423-3_531+198del		1049899	ClinVar	Pathogenic		PM2_supporting	deletion: exon 5	PVS1							PVS1, PM2_supporting	Likely pathogenic
NM_000038.5:c.423-?_531+?del (p.(?))		989469	ClinVar	Pathogenic		PM2_supporting	deletion: exon 5	PVS1							PVS1, PM2_supporting	Likely pathogenic
NM_000038.5:c.423-?_531+?del (p.(?))		217980	ClinVar	Pathogenic		PM2_supporting	deletion: exon 5	PVS1							PVS1, PM2_supporting	Likely pathogenic
NC_000005.9:g.(?_112111314)_(112111444_?)del		1069153	ClinVar	Pathogenic		PM2_supporting	deletion: exon 5	PVS1							PVS1, PM2_supporting	Likely pathogenic
NC_000005.9:g.(?_112111326)_112179823del		1071360	ClinVar	Pathogenic		PM2_supporting	deletion: exon 5-16	PVS1							PVS1, PM2_supporting	Likely pathogenic
NC_000005.10:g.(?_112775623)_(112844132_?)del		469690	ClinVar	Pathogenic		PM2_supporting	deletion: exon 5-16	PVS1							PVS1, PM2_supporting	Likely pathogenic
NC_000005.9:g.(112103088_112111325)_(112116601_112128142)del		1192195	ClinVar	Likely pathogenic		PM2_supporting	deletion: exon 5-6	PVS1			PM6_supporting	Nielsen 17568392			PVS1, PM6_supporting, PM2_supporting	Pathogenic
NC_000005.10:g.(?_112775617)_(112780913_?)del		833111	ClinVar	Pathogenic		PM2_supporting	deletion: exon 5-6	PVS1							PVS1, PM2_supporting	Likely pathogenic
NM_000038.6:c.(422+1_423-1)_(645+1_646-1)del		APC_000620	InSiGHT LOVD	Pathogenic		PM2_supporting	deletion: exon 5-7	PVS1			PS4_supporting	Nielsen 17568392			PVS1, PS4_supporting, PM2_supporting	Pathogenic
NM_000038.5:c.423-?_729+?del		433568	ClinVar	Pathogenic		PM2_supporting	deletion: exon 5-7	PVS1							PVS1, PM2_supporting	Likely pathogenic
NC_000005.10:g.(?_112775619)_(112801393_?)del		642643	ClinVar	Pathogenic		PM2_supporting	deletion: exon 5-8	PVS1							PVS1, PM2_supporting	Likely pathogenic	Pilot variant: PVS1, PM2_supporting
NC_000005.9:g.(?_112104310)_112154750del		1067203	ClinVar	Likely pathogenic		PM2_supporting	deletion: exon 5-9, 10 partial	PVS1							PVS1, PM2_supporting	Likely pathogenic
NM_000038.6:c.(531+1_532-1)_*2113		APC_000535	InSiGHT LOVD	Pathogenic		PM2_supporting	deletion: exon 6-16	PVS1				Aretz and Friedl (unpublished)			PVS1, PM2_supporting	Likely pathogenic
NC_000005.10:g.(?_112780790)_(112846239_?)del		417557	ClinVar	Pathogenic		PM2_supporting	deletion: exon 6-16	PVS1							PVS1, PM2_supporting	Likely pathogenic
NC_000005.10:g.(?_112779849)_(112844136_?)dup		832746	ClinVar	Uncertain significance		PM2_supporting	deletion: exon 6-16	PVS1							PVS1, PM2_supporting	Likely pathogenic
NM_000038.6:c.(645+1_646-1)_*2113		APC_000611	InSiGHT LOVD	Pathogenic		PM2_supporting	deletion: exon 7-16	PVS1			PS4	Nielsen 17568393, Carli Tops (unpublished)			PVS1, PS4, PM2_supporting	Pathogenic
NM_000038.6:c.(729+1_730-1)_*2113		APC_000616	InSiGHT LOVD	Pathogenic		PM2_supporting	deletion: exon 8-16	PVS1				Nielsen 17568392, Nielsen 17568392, Nielsen 17489848, Carli Tops (unpublished)			PVS1, PM2_supporting	Likely pathogenic
NC_000005.9:g.(?_112151175)_(112155051_?)del		1075210	ClinVar	Pathogenic		PM2_supporting	deletion: exon 9-10	PVS1							PVS1, PM2_supporting	Likely pathogenic
NC_000005.10:g.(?_112815495)_(112821991_?)del		417558	ClinVar	Pathogenic		PM2_supporting	deletion: exon 9-11	PVS1							PVS1, PM2_supporting	Likely pathogenic
NC_000005.10:g.(?_112815485)_(112822001_?)del		831835	ClinVar	Pathogenic		PM2_supporting	deletion: exon 9-11	PVS1							PVS1, PM2_supporting	Likely pathogenic
NC_000005.10:g.(?_112815478)_(112822001_?)del		832097	ClinVar	Pathogenic		PM2_supporting	deletion: exon 9-11	PVS1							PVS1, PM2_supporting	Likely pathogenic
NC_000005.10:g.(?_112815485)_(112835175_?)del		583455	ClinVar	Pathogenic		PM2_supporting	deletion: exon 9-15	PVS1							PVS1, PM2_supporting	Likely pathogenic
NM_000038.6:c.(834+1_835-1)_*2113		APC_000536	InSiGHT LOVD	Pathogenic		PM2_supporting	deletion: exon 9-16	PVS1			PS4	Aretz and Friedl (unpublished), Friedl 11247896, van der Luijt 7669739, Rivera 20924072			PVS1, PS4, PM2_supporting	Pathogenic
NC_000005.10:g.(?_112815478)_(112844126_?)del		831864	ClinVar	Pathogenic		PM2_supporting	deletion: exon 9-16	PVS1							PVS1, PM2_supporting	Likely pathogenic
NC_000005.9:g.(?_112043009)_(112151296_?)del		1069335	ClinVar	Pathogenic		PM2_supporting	deletion: exons 2-9	PVS1							PVS1, PM2_supporting	Likely pathogenic
NM_000038.6:c.(933+1_934-1)_(1312+1_1313-1)del		APC_001074	InSiGHT LOVD	Pathogenic		PM2_supporting	deletion: exon 10	PVS1				Hutter 11748858			PVS1, PM2_supporting	Likely pathogenic
NM_000038.6:c.(933+1_934-1)_(1408+1_1409-1)del		APC_001075	InSiGHT LOVD	Pathogenic		PM2_supporting	deletion: exon 10-11	PVS1			PS4_moderate	Rivera 20924072			PVS1, PS4_moderate, PM2_supporting	Pathogenic
NC_000005.9:g.(?_112154657)_(112157694_?)del		1069154	ClinVar	Pathogenic		PM2_supporting	deletion: exon 10-11	PVS1							PVS1, PM2_supporting	Likely pathogenic
NC_000005.10:g.(?_112818966)_(112821991_?)del		417550	ClinVar	Pathogenic		PM2_supporting	deletion: exon 10-11	PVS1							PVS1, PM2_supporting	Likely pathogenic
NM_000038.6:c.(933+1_934-1)_*2113		APC_000537	InSiGHT LOVD	Pathogenic		PM2_supporting	deletion: exon 10-16	PVS1			PS4_supporting	Aretz 15689459, Nielsen 17568392			PVS1, PS4_supporting, PM2_supporting	Pathogenic
NM_000038.5:c.934-?_*2113+?del		236662	ClinVar	Pathogenic		PM2_supporting	deletion: exon 10-16	PVS1							PVS1, PM2_supporting	Likely pathogenic
NC_000005.9:g.(?_112154657)_(112179828_?)del		1069155	ClinVar	Pathogenic		PM2_supporting	deletion: exon 10-16	PVS1							PVS1, PM2_supporting	Likely pathogenic
NM_000038.6:c.1313-2_1743+144del		1050611	ClinVar	Pathogenic		PM2_supporting	deletion: exon 11-14	PVS1							PVS1, PM2_supporting	Likely pathogenic
NM_000038.5:c.1313-?_8532+?del		433569	ClinVar	Pathogenic		PM2_supporting	deletion: exon 11-16	PVS1							PVS1, PM2_supporting	Likely pathogenic
NM_000038.6:c.(1408+1_1409-1)_(1548+1_1549-1)del		APC_000539	InSiGHT LOVD	Pathogenic		PM2_supporting	deletion: exon 12	PVS1			PS4_supporting	Aretz and Friedl (unpublished), Nielsen 17568392, Aretz and Spier (unpublished)			PVS1, PS4_supporting, PM2_supporting	Pathogenic
NM_000038.6:c.1409-2_1548+79del		1050626	ClinVar	Uncertain significance		PM2_supporting	deletion: exon 12	PVS1							PVS1, PM2_supporting	Likely pathogenic
NC_000005.10:g.(?_112827098)_(112827257_?)del		831021	ClinVar	Pathogenic		PM2_supporting	deletion: exon 12	PVS1							PVS1, PM2_supporting	Likely pathogenic
NM_000038.6:c.(1408+1_1409-1)_(1626+1_1627-1)del		APC_000540	InSiGHT LOVD	Pathogenic		PM2_supporting	deletion: exon 12-13	PVS1			PS4	Su 10982189, Aretz 15689459, Aretz and Friedl (unpublished)			PVS1, PS4, PM2_supporting	Pathogenic
NM_000038.5:c.1409-?_1626+?del		433570	ClinVar	Pathogenic		PM2_supporting	deletion: exon 12-13	PVS1							PVS1, PM2_supporting	Likely pathogenic
NM_000038.6:c.(1408+1_1409-1)_(1743+1_1744-1)del		APC_001084	InSiGHT LOVD	Pathogenic		PM2_supporting	deletion: exon 12-14	PVS1			PS4_supporting	Hutter 11748858			PVS1, PS4_supporting, PM2_supporting	Pathogenic
NM_000038.5:c.1409-?_1743+?del		217926	ClinVar	Pathogenic		PM2_supporting	deletion: exon 12-14	PVS1							PVS1, PM2_supporting	Likely pathogenic
NM_000038.6:c.(1408+1_1409-1)_*2113		APC_000541	InSiGHT LOVD	Pathogenic		PM2_supporting	deletion: exon 12-16	PVS1			PS4_supporting	Aretz 15689459			PVS1, PS4_supporting, PM2_supporting	Pathogenic
NM_000038.5:c.1409-?_*(1_?)del		216013	ClinVar	Pathogenic		PM2_supporting	deletion: exon 12-16	PVS1							PVS1, PM2_supporting	Likely pathogenic
NC_000005.9:g.(?_112162795)_(112179823_?)del		1069156	ClinVar	Pathogenic		PM2_supporting	deletion: exon 12-16	PVS1							PVS1, PM2_supporting	Likely pathogenic
NC_000005.10:g.(?_112827102)_(112844132_?)del		469692	ClinVar	Pathogenic		PM2_supporting	deletion: exon 12-16	PVS1							PVS1, PM2_supporting	Likely pathogenic
NC_000005.10:g.(?_112827098)_(112844136_?)del		640992	ClinVar	Pathogenic		PM2_supporting	deletion: exon 12-16	PVS1							PVS1, PM2_supporting	Likely pathogenic
NC_000005.10:g.(?_112827923)_(112844132_?)del		469693	ClinVar	Pathogenic		PM2_supporting	deletion: exon 13-16	PVS1							PVS1, PM2_supporting	Likely pathogenic
NC_000005.9:g.(?_112164547)_(112164675_?)del		998810	ClinVar	Uncertain significance		PM2_supporting	deletion: exon 14	PVS1							PVS1, PM2_supporting	Likely pathogenic
NC_000005.10:g.(?_112828856)_(112828972_?)del		417559	ClinVar	Uncertain significance		PM2_supporting	deletion: exon 14	PVS1							PVS1, PM2_supporting	Likely pathogenic
NM_000038.6:c.(1626+1_1627-1)_*2113		APC_000550	InSiGHT LOVD	Pathogenic		PM2_supporting	deletion: exon 14-16	PVS1			PS4_supporting	Kanter-Smoler 18433509			PVS1, PS4_supporting, PM2_supporting	Pathogenic
NM_000038.6:c.(1743+1_1744-1)_(1958+1_1959-1)del		APC_000542	InSiGHT LOVD	Pathogenic		PM2_supporting	deletion: exon 15	PVS1			PS4	Su 10982189, Aretz and Friedl (unpublished), Aretz 15689459, Nielsen 17568392, Carli Tops (unpublished), Aretz and Spier (unpublished)			PVS1, PS4, PM2_supporting	Pathogenic
NM_000038.6:c.1744-2_1958+1del		1049497	ClinVar	Pathogenic		PM2_supporting	deletion: exon 15	PVS1			PS4_supporting	Michils 15643602			PVS1, PS4_supporting, PM2_supporting	Pathogenic
NM_000038.5:c.1744-?_1958+?del (p.(?))		217936	ClinVar	Pathogenic		PM2_supporting	deletion: exon 15	PVS1							PVS1, PM2_supporting	Likely pathogenic
NC_000005.10:g.(?_112834945)_(112835171_?)del		537704	ClinVar	Pathogenic		PM2_supporting	deletion: exon 15	PVS1							PVS1, PM2_supporting	Likely pathogenic
NC_000005.10:g.(?_112834941)_(112835175_?)del		831082	ClinVar	Pathogenic		PM2_supporting	deletion: exon 15	PVS1							PVS1, PM2_supporting	Likely pathogenic
NM_000038.6:c.1895_1958+28del		584665	ClinVar	Pathogenic		PM2_supporting	deletion: exon 15 partial								PM2_supporting	Uncertain significance
NM_000038.6:c.(1743+1_1744-1)_*2113		APC_000544	InSiGHT LOVD	Pathogenic		PM2_supporting	deletion: exon 15-16	PVS1			PS4_moderate	Friedl 11247896, Aretz 15689459, Nielsen 17568392			PVS1, PS4_moderate, PM2_supporting	Pathogenic
NM_000038.6:c.(1958+1_1959-1)_*2113		APC_000546	InSiGHT LOVD	Pathogenic		PM2_supporting	deletion: exon 15-16	PVS1			PS4_supporting	Aretz 15689459, Nielsen 17568392			PVS1, PS4_supporting, PM2_supporting	Pathogenic
NG_008481.4:g.(?_150033)_(158719_?)del		841	ClinVar	Pathogenic		PM2_supporting	deletion: exon 16	PVS1							PVS1, PM2_supporting	Likely pathogenic
NC_000005.9:g.112172610_112244011del		815	ClinVar	Pathogenic		PM2_supporting	deletion: exon 16	PVS1							PVS1, PM2_supporting	Likely pathogenic
NC_000005.10:g.(?_112837547)_(112844132_?)del		469694	ClinVar	Pathogenic		PM2_supporting	deletion: exon 16	PVS1							PVS1, PM2_supporting	Likely pathogenic
NM_000038.5:c.3146-?_8532+?del		433572	ClinVar	Pathogenic		PM2_supporting	deletion: exon 16 partial								PM2_supporting	Uncertain significance
NM_000038.5:c.2155-?_3960+?del		433571	ClinVar	Pathogenic		PM2_supporting	deletion: exon 16 partial								PM2_supporting	Uncertain significance
NC_000005.9:g.112179040_112192379del13340		549595	ClinVar	Uncertain significance		PM2_supporting	deletion: exon 16 partial								PM2_supporting	Uncertain significance
NC_000005.9:g.(?_112174702)_112203173del		1071358	ClinVar	Pathogenic		PM2_supporting	deletion: exon 16 partial								PM2_supporting	Uncertain significance
NC_000005.9:g.(?_112173930)_112310702del		1071357	ClinVar	Pathogenic		PM2_supporting	deletion: exon 16 partial								PM2_supporting	Uncertain significance
NM_000038.6:c.5236_5541del (p.Ile1746_Thr1847del)		948306	ClinVar	Uncertain significance		PM2_supporting	inframe_deletion: exon 16 partial								PM2_supporting	Uncertain significance
NC_000005.9:g.(?_112043009)_(112073585_?)dup		652947	ClinVar	Uncertain significance		PM2_supporting	duplication: non-coding								PM2_supporting	Uncertain significance
NC_000005.10:g.(?_112737024)_(112737888_?)dup		831726	ClinVar	Uncertain significance		PM2_supporting	duplication: promoter 1A								PM2_supporting	Uncertain significance
NC_000005.9:g.(?_112072721)_(112090732_?)dup		1067201	ClinVar	Likely pathogenic		PM2_supporting	duplication: promoter 1A, exon 2								PM2_supporting	Uncertain significance
NC_000005.9:g.(?_112072721)_(112090728_?)dup		584349	ClinVar	Likely pathogenic		PM2_supporting	duplication: promoter 1A, exon 2								PM2_supporting	Uncertain significance
NC_000005.9:g.(?_112072721)_(112111440_?)dup		469686	ClinVar	Likely pathogenic		PM2_supporting	duplication: promoter 1A, exons 2-5								PM2_supporting	Uncertain significance
NC_000005.9:g.(?_112071797)_112137006dup		1067204	ClinVar	Likely pathogenic		PM2_supporting	duplication: promoter 1A, exons 2-7, exon 8 partial								PM2_supporting	Uncertain significance
NC_000005.9:g.(?_112043009)_(112043599_?)dup		469682	ClinVar	Uncertain significance		PM2_supporting	duplication: promoter 1B								PM2_supporting	Uncertain significance
NC_000005.10:g.(?_112707312)_(112828982_?)dup		830687	ClinVar	Uncertain significance		PM2_supporting	duplication: promoter 1B and 1A, exons 2-14								PM2_supporting	Uncertain significance
NC_000005.9:g.(?_112043009)_(112111444_?)dup		663961	ClinVar	Uncertain significance		PM2_supporting	duplication: promoter 1B and 1A, exons 2-5								PM2_supporting	Uncertain significance
NC_000005.10:g.(?_112707312)_(112779851_?)dup		831680	ClinVar	Uncertain significance		PM2_supporting	duplication: promoter 1B and 1A, exons 2-5								PM2_supporting	Uncertain significance
NC_000005.9:g.(?_112090582)_(112157694_?)dup		1067082	ClinVar	Likely pathogenic		PM2_supporting	duplication: exon 1-11								PM2_supporting	Uncertain significance
NC_000005.10:g.(?_112707312)_(112844136_?)dup		831552	ClinVar	Uncertain significance		PM2_supporting	duplication: exon 1-16								PM2_supporting	Uncertain significance
GRCh38/hg38 5q15-22.3(chr5:96454445-114050905)x3		58098	ClinVar	Pathogenic		PM2_supporting	duplication: exon 1-16								PM2_supporting	Uncertain significance
GRCh37/hg19 5q22.2(chr5:112112293-112251318)x3		1341140	ClinVar	Uncertain significance		PM2_supporting	duplication: exon 1-16								PM2_supporting	Uncertain significance
GRCh37/hg19 5q22.2-22.3(chr5:112115007-113452981)x3		814727	ClinVar	Uncertain significance		PM2_supporting	duplication: exon 1-16								PM2_supporting	Uncertain significance
GRCh37/hg19 5q22.1-22.2(chr5:111420575-112116548)x3		980178	ClinVar	Uncertain significance		PM2_supporting	duplication: exon 1-16								PM2_supporting	Uncertain significance
GRCh37/hg19 5q21.3-35.3(chr5:106716357-180687338)x3		394550	ClinVar	Pathogenic		PM2_supporting	duplication: exon 1-16								PM2_supporting	Uncertain significance
GRCh37/hg19 5q15-35.3(chr5:94844077-178830410)x3		425542	ClinVar	Likely benign		PM2_supporting	duplication: exon 1-16								PM2_supporting	Uncertain significance
GRCh37/hg19 5q14.3-23.3(chr5:89949118-129317455)x3		688598	ClinVar	Pathogenic		PM2_supporting	duplication: exon 1-16								PM2_supporting	Uncertain significance
GRCh37/hg19 5p15.33-q35.3(chr5:25328-180693344)x3		607687	ClinVar	Pathogenic		PM2_supporting	duplication: exon 1-16								PM2_supporting	Uncertain significance
GRCh37/hg19 5p15.33-q35.3(chr5:13648-180905029)x3		607681	ClinVar	Pathogenic		PM2_supporting	duplication: exon 1-16								PM2_supporting	Uncertain significance
GRCh37/hg19 5p15.33-q35.3(chr5:113577-180719789)x3		441919	ClinVar	Pathogenic		PM2_supporting	duplication: exon 1-16								PM2_supporting	Uncertain significance
GRCh37/hg19 5p15.33-q35.3(chr5:113577-180719789)		441920	ClinVar	Pathogenic		PM2_supporting	duplication: exon 1-16								PM2_supporting	Uncertain significance
NC_000005.9:g.(?_112090570)_(112157688_?)dup		417556	ClinVar	Likely pathogenic		PM2_supporting	duplication: exon 2-11	PVS1_strong							PVS1_strong, PM2_supporting	Uncertain significance
Single allele		469688	ClinVar	Likely pathogenic		PM2_supporting	duplication: exon 2-4	PVS1_strong							PVS1_strong, PM2_supporting	Uncertain significance
NC_000005.9:g.(?_112090582)_(112111440_?)dup		469689	ClinVar	Uncertain significance		PM2_supporting	duplication: exon 2-5	PVS1_strong							PVS1_strong, PM2_supporting	Uncertain significance
NC_000005.10:g.(?_112754891)_(112767400_?)dup		830510	ClinVar	Likely pathogenic		PM2_supporting	duplication: exons 2-4	PVS1_strong							PVS1_strong, PM2_supporting	Uncertain significance
NC_000005.9:g.(?_112090578)_(112111444_?)dup		657378	ClinVar	Uncertain significance		PM2_supporting	duplication: exon 2-5	PVS1_strong							PVS1_strong, PM2_supporting	Uncertain significance
NC_000005.10:g.(?_112754891)_(112775747_?)dup		832369	ClinVar	Uncertain significance		PM2_supporting	duplication: exon 2-5	PVS1_strong							PVS1_strong, PM2_supporting	Uncertain significance
NC_000005.9:g.(?_112090582)_(112137086_?)dup		1067200	ClinVar	Likely pathogenic		PM2_supporting	duplication: exon 2-8	PVS1_strong							PVS1_strong, PM2_supporting	Uncertain significance
NM_000038.5:c.(-19+1_c.-18-1)_(933+1_934-1)dup		1065550	ClinVar	Uncertain significance		PM2_supporting	duplication: exon 2-9	PVS1_strong							PVS1_strong, PM2_supporting	Uncertain significance
NM_000038.6:c.(135+1_136-1)_(422+1_423-1)dup		APC_001753	InSiGHT LOVD	Pathogenic		PM2_supporting	duplication: exon 3-4	PVS1_strong							PVS1_strong, PM2_supporting	Uncertain significance
NC_000005.10:g.(?_112766316)_(112844136_?)dup		831727	ClinVar	Uncertain significance		PM2_supporting	duplication: exon 3-16								PM2_supporting	Uncertain significance
NM_000038.6:c.(422+1_423-1)_(531+1_532-1)dup		APC_000750	InSiGHT LOVD	Pathogenic		PM2_supporting	duplication: exon 4-5	PVS1_strong				Aretz (unpublished)			PVS1_strong, PM2_supporting	Uncertain significance
NM_000038.6:c.424_531+69dup		570663	ClinVar	Likely pathogenic		PM2_supporting	duplication: exon 5	PVS1			PS4	McCart 16736293			PVS1, PS4, PM2_supporting	Pathogenic
NC_000005.9:g.(?_112116481)_(112179829_?)dup		537703	ClinVar	Uncertain significance		PM2_supporting	duplication: exon 6-16								PM2_supporting	Uncertain significance
NC_000005.9:g.(?_112151186)_(112179829_?)dup		469691	ClinVar	Uncertain significance		PM2_supporting	duplication: exon 9-16								PM2_supporting	Uncertain significance
NC_000005.9:g.(?_112151175)_(112179823_?)dup		1022172	ClinVar	Uncertain significance		PM2_supporting	duplication: exon 9-16								PM2_supporting	Uncertain significance
NM_000038.6:c.(834+1_835-1)_(1408+1_1409-1)dup		APC_001782	InSiGHT LOVD	Likely pathogenic		PM2_supporting	duplication: exon9-11	PVS1_strong				LOVD (unpublished)			PVS1_strong, PM2_supporting	Uncertain significance
NM_000038.6:c.(1312+1_1313-1)_(1548+1_1549-1)dup		APC_000538	InSiGHT LOVD	Pathogenic		PM2_supporting	duplication: exon 11-12	PVS1_strong			PS4_moderate	Kaufmann 19196998, Aretz and Friedl (unpublished)			PVS1_strong, PS4_moderate, PM2_supporting	Pathogenic
NC_000005.9:g.(?_112162805)_(112181936_?)dup		417560	ClinVar	Uncertain significance		PM2_supporting	duplication: exons 12-16								PM2_supporting	Uncertain significance
NC_000005.9:g.(?_112162795)_(112179833_?)dup		652967	ClinVar	Uncertain significance		PM2_supporting	duplication: exons 12-16								PM2_supporting	Uncertain significance
NC_000005.9:g.(?_112162795)_(112179823_?)dup		1022171	ClinVar	Uncertain significance		PM2_supporting	duplication: exons 12-16								PM2_supporting	Uncertain significance
NC_000005.9:g.(?_112170638)_(112170872_?)dup		1067081	ClinVar	Likely pathogenic		PM2_supporting	duplication: exon 15	PVS1_strong							PVS1_strong, PM2_supporting	Uncertain significance
NM_000038.6:c.-85_*2113		APC_000200	InSiGHT LOVD	Pathogenic		PM2_supporting	whole gene deletion	PVS1			PS4	Nielsen 17568392, Raedle 11693343, Aretz 15689459, Aretz and Friedl (unpublished), Carli Tops (unpublished), Rivera 20924072, Aceto 16134147, Gómez-Fernández 19531215, Moreno-Cabrera 33219106			PVS1, PS4, PM2_supporting	Pathogenic
NM_000038.6:c.(?_-18-1)_*2113		APC_000531, APC_000532	InSiGHT LOVD	Pathogenic		PM2_supporting	whole gene deletion	PVS1			PS4_very strong	Vogt and Aretz (unpublished), Mandl 8566954, Friedl 11247896, Aretz and Friedl (unpublished), Aretz 15689459, Kanter-Smoler 18433509, Gómez-Fernández 19531215			PVS1, PS4_very strong, PM2_supporting	Pathogenic
NM_000038.6:c.-85_*2113		APC_000200	InSiGHT LOVD	Pathogenic		PM2_supporting	whole gene deletion	PVS1			PS4	Nielsen 17568392, Raedle 11693343, Aretz 15689459, Aretz and Friedl (unpublished), Carli Tops (unpublished), Rivera 20924072, Aceto 16134147, Gómez-Fernández 19531215, Moreno-Cabrera 33219106			PVS1, PS4, PM2_supporting	Pathogenic
NM_000038.5:c.-85_*2113del		236555	ClinVar	Pathogenic		PM2_supporting	whole gene deletion	PVS1							PVS1, PM2_supporting	Pathogenic
NC_000005.9:g.(?_86400000)_(154000000_?)del		457359	ClinVar	Pathogenic		PM2_supporting	whole gene deletion	PVS1							PVS1, PM2_supporting	Pathogenic
NC_000005.9:g.(?_112090588)_(112179823_?)del		1073063	ClinVar	Pathogenic		PM2_supporting	whole gene deletion	PVS1							PVS1, PM2_supporting	Pathogenic
NC_000005.9:g.(?_112072721)_(112179823_?)del		1073064	ClinVar	Pathogenic		PM2_supporting	whole gene deletion	PVS1							PVS1, PM2_supporting	Pathogenic
NC_000005.9:g.(?_112043010)_147211146del		1069333	ClinVar	Pathogenic		PM2_supporting	whole gene deletion	PVS1							PVS1, PM2_supporting	Pathogenic
NC_000005.9:g.(?_112043009)_(112182936_?)del		1069332	ClinVar	Pathogenic		PM2_supporting	whole gene deletion	PVS1							PVS1, PM2_supporting	Pathogenic
NC_000005.10:g.(?_112801269)_(112844136_?)del		831467	ClinVar	Pathogenic		PM2_supporting	whole gene deletion	PVS1							PVS1, PM2_supporting	Pathogenic
NC_000005.10:g.(?_112754891)_(112844071_?)del		177906	ClinVar	Pathogenic		PM2_supporting	whole gene deletion	PVS1							PVS1, PM2_supporting	Pathogenic
NC_000005.10:g.(?_112737024)_(112844136_?)del		657373	ClinVar	Pathogenic		PM2_supporting	whole gene deletion	PVS1							PVS1, PM2_supporting	Pathogenic
NC_000005.10:g.(?_112737024)_(112844132_?)del		469687	ClinVar	Pathogenic		PM2_supporting	whole gene deletion	PVS1							PVS1, PM2_supporting	Pathogenic
NC_000005.10:g.(?_112737024)_(112766416_?)del		537702	ClinVar	Pathogenic		PM2_supporting	whole gene deletion	PVS1							PVS1, PM2_supporting	Pathogenic
NC_000005.10:g.(?_112707312)_(112844136_?)del		656814	ClinVar	Pathogenic		PM2_supporting	whole gene deletion	PVS1							PVS1, PM2_supporting	Pathogenic
NC_000005.10:g.(?_112707312)_(112844126_?)del		662855	ClinVar	Pathogenic		PM2_supporting	whole gene deletion	PVS1							PVS1, PM2_supporting	Pathogenic
GRCh38/hg38 5q22.2(chr5:112838409-112934061)x1		57291	ClinVar	Uncertain significance		PM2_supporting	whole gene deletion	PVS1							PVS1, PM2_supporting	Pathogenic
GRCh38/hg38 5q22.2-23.1(chr5:112323517-117773507)x1		152168	ClinVar	Pathogenic		PM2_supporting	whole gene deletion	PVS1							PVS1, PM2_supporting	Pathogenic
GRCh38/hg38 5q22.1-23.3(chr5:110687442-130103838)x1		150374	ClinVar	Pathogenic		PM2_supporting	whole gene deletion	PVS1							PVS1, PM2_supporting	Pathogenic
GRCh38/hg38 5q22.1-23.2(chr5:111463016-127193038)x1		146237	ClinVar	Pathogenic		PM2_supporting	whole gene deletion	PVS1							PVS1, PM2_supporting	Pathogenic
GRCh38/hg38 5q21.3-33.2(chr5:106619588-156124387)x1		59672	ClinVar	Pathogenic		PM2_supporting	whole gene deletion	PVS1							PVS1, PM2_supporting	Pathogenic
GRCh38/hg38 5q21.3-23.2(chr5:108308463-125777797)x1		155259	ClinVar	Pathogenic		PM2_supporting	whole gene deletion	PVS1							PVS1, PM2_supporting	Pathogenic
GRCh38/hg38 5q21.3-23.1(chr5:108585264-116815075)x1		144331	ClinVar	Pathogenic		PM2_supporting	whole gene deletion	PVS1							PVS1, PM2_supporting	Pathogenic
GRCh38/hg38 5q21.3-23.1(chr5:107002209-118025316)x1		146399	ClinVar	Pathogenic		PM2_supporting	whole gene deletion	PVS1							PVS1, PM2_supporting	Pathogenic
GRCh38/hg38 5q21.3-22.2(chr5:106586078-113006585)x1		153994	ClinVar	Pathogenic		PM2_supporting	whole gene deletion	PVS1							PVS1, PM2_supporting	Pathogenic
GRCh38/hg38 5q21.1-22.2(chr5:102373396-113594030)x1		59671	ClinVar	Pathogenic		PM2_supporting	whole gene deletion	PVS1							PVS1, PM2_supporting	Pathogenic
GRCh38/hg38 5q15-22.2(chr5:93193104-113287795)x1		155182	ClinVar	Pathogenic		PM2_supporting	whole gene deletion	PVS1							PVS1, PM2_supporting	Pathogenic
GRCh38/hg38 5q14.3-31.1(chr5:91411708-131319563)x1		155679	ClinVar	Pathogenic		PM2_supporting	whole gene deletion	PVS1							PVS1, PM2_supporting	Pathogenic
GRCh38/hg38 5q14.3-23.3(chr5:90374606-128076423)x1		151143	ClinVar	Pathogenic		PM2_supporting	whole gene deletion	PVS1							PVS1, PM2_supporting	Pathogenic
GRCh38/hg38 5q14.3-23.1(chr5:92899734-119614119)x1		152734	ClinVar	Pathogenic		PM2_supporting	whole gene deletion	PVS1							PVS1, PM2_supporting	Pathogenic
GRCh37/hg19 5q22.1-23.2(chr5:110407606-122522885)x1		395290	ClinVar	Pathogenic		PM2_supporting	whole gene deletion	PVS1							PVS1, PM2_supporting	Pathogenic
GRCh37/hg19 5q21.3-23.1(chr5:108304806-121335239)x1		685538	ClinVar	Pathogenic		PM2_supporting	whole gene deletion	PVS1							PVS1, PM2_supporting	Pathogenic
GRCh37/hg19 5q21.1-23.2(chr5:100607918-125900735)x1		397256	ClinVar	Pathogenic		PM2_supporting	whole gene deletion	PVS1							PVS1, PM2_supporting	Pathogenic
GRCh37/hg19 5p15.1-q35.2(chr5:17628741-176575720)x1		442431	ClinVar	Pathogenic		PM2_supporting	whole gene deletion	PVS1							PVS1, PM2_supporting	Pathogenic
APC, 5-BP DEL, NT3221		842	ClinVar	Pathogenic		PM2_supporting	whole gene deletion	PVS1							PVS1, PM2_supporting	Pathogenic
APC, 4-BP DEL, 7929TCTA		837	ClinVar	Pathogenic		PM2_supporting	whole gene deletion	PVS1							PVS1, PM2_supporting	Pathogenic
APC, 2-BP INS, CODON 1924		818	ClinVar	Pathogenic		PM2_supporting	whole gene deletion	PVS1							PVS1, PM2_supporting	Pathogenic
APC, 1-BP DEL, 3720T		838	ClinVar	Pathogenic		PM2_supporting	whole gene deletion	PVS1							PVS1, PM2_supporting	Pathogenic
APC deletion		834	ClinVar	Pathogenic		PM2_supporting	whole gene deletion	PVS1							PVS1, PM2_supporting	Pathogenic
Single allele		1174017	ClinVar	Pathogenic		PM2_supporting	whole gene deletion	PVS1							PVS1, PM2_supporting	Pathogenic
Single allele		635930	ClinVar	Uncertain significance		PM2_supporting	whole gene deletion	PVS1							PVS1, PM2_supporting	Pathogenic
NM_000038.5:c.1-?_8532+?del		433567	ClinVar	Pathogenic		PM2_supporting	whole gene deletion	PVS1							PVS1, PM2_supporting	Pathogenic
NM_000038.6:c.1806_1817delinsN[300]		APC_001415	InSiGHT LOVD	Pathogenic		PM2_supporting	other								PM2_supporting	Uncertain significance
NM_000038.6:c.1958+28_1958+1531del		APC_001448	InSiGHT LOVD	Uncertain significance		PM2_supporting	other					Tuohy 2010:20033212			PM2_supporting	Uncertain significance
complex 3.9mb rearrangement		APC_001953	InSiGHT LOVD	Likely pathogenic		PM2_supporting	other				PS4_supporting	LOVD			PS4_supporting, PM2_supporting	Uncertain significance
NM_000038.5:c.4575_4576insAlu1		833	ClinVar	Pathogenic		PM2_supporting	other	PVS1			PS4_supporting	10077730			PVS1, PS4_supporting, PM2_supporting	Pathogenic
NM_000038.5:c.1465_1466insSVA		997683	ClinVar, InSiGHT LOVD	Pathogenic		PM2_supporting	other	PVS1			PS4_supporting	Bergant 33807868			PVS1, PS4_supporting, PM2_supporting	Pathogenic
NG_008481.4:g.80993_92693delins86116_86422inv		988590	ClinVar	Pathogenic		PM2_supporting	other	PVS1			PS4_moderate	Laboratorio de Investigacion Basica Clinica,Universidad Autonoma de Nuevo Leon internal data			PVS1, PS4_moderate, PM2_supporting	Pathogenic
chr5:112154359-112155228 complex variant		224516	ClinVar	Pathogenic		PM2_supporting	other	PVS1			PS4_supporting	24675673			PVS1, PS4_supporting, PM2_supporting	Pathogenic
NM_001127511.2:c.[-125delA;-195A>C]		243004	ClinVar	Pathogenic		PM2_supporting	other								PM2_supporting	Uncertain significance

## Sheet: b_non-structural
Supplementary Table 2b. Final classification of 10038 non-structural variants in ClinVar (retrieved 21/03/22) and InSiGHT LOVD (retrieved 12/05/22) by APC specificications
Note: Classification based on the ClinGen InSiGHT Hereditary Colorectal Cancer/Polyposis Expert Panel Specifications to the ACMG/AMP Variant Interpretation Guidelines for APC Version 1.0.0. Criteria applied in a stepwise fashion using a classification algorithm, not all available evidence may have been considered to arrive at current classification. All classifications are preliminary. Database I…
HGVSc	HGVSp	Database_ID	Database	Prior_classification	MAF	MAF_criteria	Predicted_consequence	Predictive_criteria	Experimental_criteria	Experimental_PMID	Clinical_criteria	Clinical_PMID	PS1/PM5	PS1/PM5_Established	Combining_criteria	Classification (based on algorithm and pilot study)	Modification (based on pilot study, clinical request, and targeted literature search)	Final_classification (based on clinical request and targeted literature search)
NM_001127511.2:c.-542C>T		1195720	ClinVar	Likely benign	0.0152698 (133 in 8710 alleles in African/African American population in gnomAD v.2.1.1 (non-cancer))	BA1	UTR								BA1	Benign
NM_000038.5:c.-30712G>A		506406	ClinVar	Benign	0.0919747 (3782 in 41120 alleles in African/African American population in gnomAD v3.1.2 (non-cancer))	BA1	UTR								BA1	Benign
NM_001127511.2:c.-464C>G		1187671	ClinVar	Likely benign	0.0153705 (134 in 8718 alleles in African/African American population in gnomAD v.2.1.1 (non-cancer))	BA1	UTR								BA1	Benign
NM_000038.5:c.-30642A>G		506394	ClinVar	Benign	0.0212306 (1376 in 64812 alleles in European (non-Finnish) population in gnomAD v3.1.2 (non-cancer))	BA1	UTR								BA1	Benign
NM_000038.5:c.-30632C>T		469903	ClinVar	Benign	0.0070508 (35 in 4964 alleles in East Asian population in gnomAD v3.1.2 (non-cancer))	BA1	UTR								BA1	Benign
NM_001127511.2:c.-406_-405insTGCA		1059614	ClinVar	Uncertain significance		PM2_supporting	UTR								PM2_supporting	Uncertain significance
NM_000038.6:c.-30630G>A		648672	ClinVar	Uncertain significance	0.0000648 (1 in 15432 alleles in European (non-Finnish) population in gnomAD v.2.1.1 (non-cancer))	BS1	UTR								BS1	Likely benign
NM_001127511.2:c.-403C>T		1001434	ClinVar	Uncertain significance		PM2_supporting	UTR								PM2_supporting	Uncertain significance
NM_000038.5:c.-30626C>G		469902	ClinVar	Uncertain significance	0.0000154 (1 in 64818 alleles in European (non-Finnish) population in gnomAD v3.1.2 (non-cancer))	BS1	UTR								BS1	Likely benign
NM_001127511.2:c.-395T>C		1054521	ClinVar	Uncertain significance	0.0000243 (1 in 41154 alleles in African/African American population in gnomAD v3.1.2 (non-cancer))	BS1	UTR								BS1	Likely benign
NM_001127511.2:c.-393C>G		1047277	ClinVar	Uncertain significance		PM2_supporting	UTR								PM2_supporting	Uncertain significance
NM_001127511.2:c.-392_-391insGAGAAGGCCAGTAAGTGCTGCAACT		1063913	ClinVar	Uncertain significance		PM2_supporting	UTR								PM2_supporting	Uncertain significance
NM_001127511.2:c.-391G>C		1021148	ClinVar	Uncertain significance		PM2_supporting	UTR								PM2_supporting	Uncertain significance
NM_001127511.2:c.-389G>A		1025403	ClinVar	Uncertain significance		PM2_supporting	UTR								PM2_supporting	Uncertain significance
NM_000038.6:c.-30612G>C		649909	ClinVar	Uncertain significance	0.0000309 (2 in 64822 alleles in European (non-Finnish) population in gnomAD v3.1.2 (non-cancer))	BS1	UTR								BS1	Likely benign
NM_000038.6:c.-30612G>A		645482	ClinVar	Uncertain significance		PM2_supporting	UTR								PM2_supporting	Uncertain significance
NM_001127511.2:c.-386del		1052288	ClinVar	Uncertain significance		PM2_supporting	UTR								PM2_supporting	Uncertain significance
NM_000038.6:c.-30611G>A		639358	ClinVar	Uncertain significance		PM2_supporting	UTR								PM2_supporting	Uncertain significance
NM_000038.5:c.-30611G>T		537589	ClinVar	Uncertain significance	0.0000309 (2 in 64816 alleles in European (non-Finnish) population in gnomAD v3.1.2 (non-cancer))	BS1	UTR								BS1	Likely benign
NM_000038.5:c.-30610C>T		469901	ClinVar	Uncertain significance		PM2_supporting	UTR								PM2_supporting	Uncertain significance
NM_000038.6:c.-30608dup		651882	ClinVar	Uncertain significance	0.0008052 (4 in 4968 alleles in East Asian population in gnomAD v3.1.2 (non-cancer))	BS1	UTR								BS1	Likely benign
NM_000038.5:c.-30608A>T		469900	ClinVar	Uncertain significance		PM2_supporting	UTR								PM2_supporting	Uncertain significance
NM_000038.5:c.-30608A>G		469899	ClinVar	Uncertain significance		PM2_supporting	UTR								PM2_supporting	Uncertain significance
NM_000038.6:c.-30606dup		646438	ClinVar	Uncertain significance		PM2_supporting	UTR								PM2_supporting	Uncertain significance
NM_001127511.2:c.-380T>C		1042141	ClinVar	Uncertain significance		PM2_supporting	UTR								PM2_supporting	Uncertain significance
NM_000038.5:c.-30605A>T		469898	ClinVar	Uncertain significance	0.0000309 (2 in 64822 alleles in European (non-Finnish) population in gnomAD v3.1.2 (non-cancer))	BS1	UTR								BS1	Likely benign
NM_001127511.2:c.-379A>G		999173	ClinVar	Uncertain significance		PM2_supporting	UTR								PM2_supporting	Uncertain significance
NM_001127511.2:c.-378A>G		1011121	ClinVar	Uncertain significance	0.0000243 (1 in 41162 alleles in African/African American population in gnomAD v3.1.2 (non-cancer))	BS1	UTR								BS1	Likely benign
NM_000038.5:c.-30603G>C		537574	ClinVar	Uncertain significance		PM2_supporting	UTR								PM2_supporting	Uncertain significance
NM_000038.6:c.-30602T>C		647832	ClinVar	Uncertain significance		PM2_supporting	UTR								PM2_supporting	Uncertain significance
NM_001127511.2:c.-376T>G		1017270	ClinVar	Uncertain significance		PM2_supporting	UTR								PM2_supporting	Uncertain significance
NM_000038.6:c.-30601G>C		664068	ClinVar	Uncertain significance	0.0002081 (1 in 4806 alleles in South Asian population in gnomAD v3.1.2 (non-cancer))	BS1	UTR								BS1	Likely benign
NM_001127511.2:c.-374C>G		1062895	ClinVar	Uncertain significance		PM2_supporting	UTR								PM2_supporting	Uncertain significance
NM_001127511.2:c.-373T>C		1021742	ClinVar	Uncertain significance		PM2_supporting	UTR								PM2_supporting	Uncertain significance
NM_001127511.2:c.-373del		1014343	ClinVar	Uncertain significance		PM2_supporting	UTR								PM2_supporting	Uncertain significance
NM_000038.6:c.-30598G>A		639350	ClinVar	Uncertain significance	0.0000154 (1 in 64814 alleles in European (non-Finnish) population in gnomAD v3.1.2 (non-cancer))	BS1	UTR								BS1	Likely benign
NM_001127511.2:c.-372G>C		1040861	ClinVar	Uncertain significance	0.0000243 (1 in 41164 alleles in African/African American population in gnomAD v3.1.2 (non-cancer))	BS1	UTR								BS1	Likely benign
NM_000038.6:c.-30596A>G		659458	ClinVar	Uncertain significance	0.0000662 (1 in 15106 alleles in Latino/Admixed American population in gnomAD v3.1.2 (non-cancer))	BS1	UTR								BS1	Likely benign
NM_001127511.2:c.-369A>G		1043899	ClinVar	Uncertain significance		PM2_supporting	UTR								PM2_supporting	Uncertain significance
NM_001127511.2:c.-368C>T		1003352	ClinVar	Uncertain significance		PM2_supporting	UTR								PM2_supporting	Uncertain significance
NM_001127511.2:c.-368C>A		1020616	ClinVar	Uncertain significance		PM2_supporting	UTR								PM2_supporting	Uncertain significance
NM_000038.5:c.-30593T>C		469897	ClinVar	Uncertain significance		PM2_supporting	UTR								PM2_supporting	Uncertain significance
NM_000038.6:c.-30591dup		652540	ClinVar	Uncertain significance		PM2_supporting	UTR								PM2_supporting	Uncertain significance
NM_000038.5:c.-30590G>A		469896	ClinVar	Likely benign	0.0001388 (9 in 64822 alleles in European (non-Finnish) population in gnomAD v3.1.2 (non-cancer))	BS1	UTR								BS1	Likely benign
NM_001127511.2:c.-364G>C		1034935	ClinVar	Uncertain significance	0.0002081 (1 in 4806 alleles in South Asian population in gnomAD v3.1.2 (non-cancer))	BS1	UTR								BS1	Likely benign
NM_001127511.2:c.-363A>G		1025852	ClinVar	Uncertain significance		PM2_supporting	UTR								PM2_supporting	Uncertain significance
NM_000038.6:c.-30587T>A		641966	ClinVar	Uncertain significance		PM2_supporting	UTR								PM2_supporting	Uncertain significance
NM_000038.5:c.-30586C>T		537687	ClinVar	Uncertain significance		PM2_supporting	UTR								PM2_supporting	Uncertain significance
NM_000038.6:c.-30585G>C		653366	ClinVar	Uncertain significance	0.0010404 (5 in 4806 alleles in South Asian population in gnomAD v3.1.2 (non-cancer))	BA1	UTR								BA1	Benign
NM_000038.5:c.-30585G>T		537664	ClinVar	Uncertain significance		PM2_supporting	UTR								PM2_supporting	Uncertain significance
NM_001127511.2:c.-357C>G		1036580	ClinVar	Uncertain significance		PM2_supporting	UTR								PM2_supporting	Uncertain significance
NM_001127511.2:c.-357C>A		1034750	ClinVar	Uncertain significance		PM2_supporting	UTR								PM2_supporting	Uncertain significance
NM_001127511.2:c.-357_-356delinsTG		1003210	ClinVar	Uncertain significance		PM2_supporting	UTR								PM2_supporting	Uncertain significance
NM_001127511.2:c.-357_-356delinsGG		1057347	ClinVar	Uncertain significance		PM2_supporting	UTR								PM2_supporting	Uncertain significance
NM_001127511.2:c.-356T>G		1054574	ClinVar	Uncertain significance	0.0000154 (1 in 64816 alleles in European (non-Finnish) population in gnomAD v3.1.2 (non-cancer))	BS1	UTR								BS1	Likely benign
NM_001127511.2:c.-356T>C		1019845	ClinVar	Uncertain significance		PM2_supporting	UTR								PM2_supporting	Uncertain significance
NM_000038.6:c.-30581G>A		659284	ClinVar	Uncertain significance		PM2_supporting	UTR								PM2_supporting	Uncertain significance
NM_000038.5:c.-30579C>T		469895	ClinVar	Uncertain significance		PM2_supporting	UTR								PM2_supporting	Uncertain significance
NM_000038.5:c.-30578T>C		469894	ClinVar	Uncertain significance	0.0000729 (3 in 41162 alleles in African/African American population in gnomAD v3.1.2 (non-cancer))	BS1	UTR								BS1	Likely benign
NM_000038.5:c.-30577A>G		469893	ClinVar	Uncertain significance	0.0001215 (5 in 41160 alleles in African/African American population in gnomAD v3.1.2 (non-cancer))	BS1	UTR								BS1	Likely benign
NM_001127511.2:c.-351A>C		1052845	ClinVar	Uncertain significance		PM2_supporting	UTR								PM2_supporting	Uncertain significance
NM_000038.5:c.-30576G>A		537581	ClinVar	Uncertain significance		PM2_supporting	UTR								PM2_supporting	Uncertain significance
NM_001127511.2:c.-350G>T		1021236	ClinVar	Uncertain significance		PM2_supporting	UTR								PM2_supporting	Uncertain significance
NM_000038.6:c.-30575G>A		646695	ClinVar	Uncertain significance	0.0000318 (1 in 31406 alleles in Total population in gnomAD v.2.1.1 (non-cancer))	BS1	UTR								BS1	Likely benign
NM_000038.5:c.-30574C>T		469892	ClinVar	Uncertain significance	0.0000648 (1 in 15430 alleles in European (non-Finnish) population in gnomAD v.2.1.1 (non-cancer))	BS1	UTR								BS1	Likely benign
NM_001127511.2:c.-348C>A		1057264	ClinVar	Uncertain significance		PM2_supporting	UTR								PM2_supporting	Uncertain significance
NM_000038.5:c.-30573A>G		469891	ClinVar	Uncertain significance		PM2_supporting	UTR								PM2_supporting	Uncertain significance
NM_001127511.2:c.-346_-345delinsTT		1044415	ClinVar	Uncertain significance		PM2_supporting	UTR								PM2_supporting	Uncertain significance
NM_000038.5:c.-30569A>G		386417	ClinVar	Benign	0.0975343 (6321 in 64808 alleles in European (non-Finnish) population in gnomAD v3.1.2 (non-cancer))	BA1	UTR								BA1	Benign
NM_001127511.2:c.-343A>C		1054211	ClinVar	Uncertain significance		PM2_supporting	UTR								PM2_supporting	Uncertain significance
NM_001127511.2:c.-343_-342delinsGC		1035644	ClinVar	Uncertain significance		PM2_supporting	UTR								PM2_supporting	Uncertain significance
NM_000038.5:c.-30568T>C		469890	ClinVar	Benign	0.0001986 (3 in 15104 alleles in Latino/Admixed American population in gnomAD v3.1.2 (non-cancer))	BS1	UTR								BS1	Likely benign
NM_001127511.2:c.-342T>G		1018456	ClinVar	Uncertain significance	0.0001986 (3 in 15104 alleles in Latino/Admixed American population in gnomAD v3.1.2 (non-cancer))	BS1	UTR								BS1	Likely benign
NM_001127511.2:c.-341G>A		1038411	ClinVar	Uncertain significance	0.0002081 (1 in 4806 alleles in South Asian population in gnomAD v3.1.2 (non-cancer))	BS1	UTR								BS1	Likely benign
NM_000038.6:c.-30566G>C		656128	ClinVar	Uncertain significance		PM2_supporting	UTR								PM2_supporting	Uncertain significance
NM_001127511.2:c.-340G>A		1004961	ClinVar	Uncertain significance	0.0001147 (1 in 8716 alleles in African/African American population in gnomAD v.2.1.1 (non-cancer))	BS1	UTR								BS1	Likely benign
NM_001127511.2:c.-339C>G		1064258	ClinVar	Uncertain significance		PM2_supporting	UTR								PM2_supporting	Uncertain significance
NM_001127511.2:c.-335C>G		1040996	ClinVar	Uncertain significance	0.0002012 (1 in 4970 alleles in East Asian population in gnomAD v3.1.2 (non-cancer))	BS1	UTR								BS1	Likely benign
NM_000038.5:c.-30560G>C		469889	ClinVar	Uncertain significance		PM2_supporting	UTR								PM2_supporting	Uncertain significance
NM_000038.5:c.-30560G>A		469888	ClinVar	Uncertain significance		PM2_supporting	UTR								PM2_supporting	Uncertain significance
NM_000038.5:c.-30559G>C		469887	ClinVar	Likely benign	0.0001296 (2 in 15436 alleles in European (non-Finnish) population in gnomAD v.2.1.1 (non-cancer))	BS1	UTR								BS1	Likely benign
NM_001127511.2:c.-333G>A		1022863	ClinVar	Uncertain significance		PM2_supporting	UTR								PM2_supporting	Uncertain significance
NM_000038.5:c.-30558G>C		469886	ClinVar	Uncertain significance		PM2_supporting	UTR								PM2_supporting	Uncertain significance
NM_000038.5:c.-30555A>C		469885	ClinVar	Benign	0.0001148 (1 in 8714 alleles in African/African American population in gnomAD v.2.1.1 (non-cancer))	BS1	UTR								BS1	Likely benign
NM_001127511.2:c.-329_-328del		1003986	ClinVar	Uncertain significance	0.0000729 (3 in 41160 alleles in African/African American population in gnomAD v3.1.2 (non-cancer))	BS1	UTR								BS1	Likely benign
NM_001127511.2:c.-328G>C		1006712	ClinVar	Uncertain significance		PM2_supporting	UTR								PM2_supporting	Uncertain significance
NM_001127511.2:c.-327A>G		1061956	ClinVar	Uncertain significance		PM2_supporting	UTR								PM2_supporting	Uncertain significance
NM_000038.5:c.-30551C>G		469884	ClinVar	Uncertain significance	0.0001296 (2 in 15432 alleles in European (non-Finnish) population in gnomAD v.2.1.1 (non-cancer))	BS1	UTR								BS1	Likely benign
NM_000038.5:c.-30550A>G		537693	ClinVar	Uncertain significance	0.0001701 (7 in 41162 alleles in African/African American population in gnomAD v3.1.2 (non-cancer))	BS1	UTR								BS1	Likely benign
NM_001127511.2:c.-322C>T		1054085	ClinVar	Uncertain significance		PM2_supporting	UTR								PM2_supporting	Uncertain significance
NM_000038.5:c.-30547G>T		537644	ClinVar	Uncertain significance		PM2_supporting	UTR								PM2_supporting	Uncertain significance
NM_001127511.2:c.-321G>A		1027280	ClinVar	Uncertain significance		PM2_supporting	UTR								PM2_supporting	Uncertain significance
NM_000038.6:c.-30545A>G		655632	ClinVar	Uncertain significance		PM2_supporting	UTR								PM2_supporting	Uncertain significance
NM_001127511.2:c.-318G>A		998760	ClinVar	Uncertain significance		PM2_supporting	UTR								PM2_supporting	Uncertain significance
NM_001127511.2:c.-318_-317insCAGT		1057317	ClinVar	Uncertain significance		PM2_supporting	UTR								PM2_supporting	Uncertain significance
NM_000038.5:c.-30543C>G		537656	ClinVar	Uncertain significance		PM2_supporting	UTR								PM2_supporting	Uncertain significance
NM_001127511.2:c.-316A>G		1063969	ClinVar	Uncertain significance		PM2_supporting	UTR								PM2_supporting	Uncertain significance
NM_000038.6:c.-30541G>A		648211	ClinVar	Uncertain significance		PM2_supporting	UTR								PM2_supporting	Uncertain significance
NM_000038.5:c.-30541G>C		469883	ClinVar	Uncertain significance	0.0003644 (15 in 41164 alleles in African/African American population in gnomAD v3.1.2 (non-cancer))	BS1	UTR								BS1	Likely benign
NM_000038.5:c.-30540T>A		537643	ClinVar	Uncertain significance		PM2_supporting	UTR								PM2_supporting	Uncertain significance
NM_000038.5:c.-30540T>C		537611	ClinVar	Uncertain significance	0.0002082 (1 in 4804 alleles in South Asian population in gnomAD v3.1.2 (non-cancer))	BS1	UTR								BS1	Likely benign
NM_001127511.2:c.-313G>A		1015767	ClinVar	Uncertain significance	0.0002081 (1 in 4806 alleles in South Asian population in gnomAD v3.1.2 (non-cancer))	BS1	UTR								BS1	Likely benign
NM_001127511.2:c.-312C>T		1009324	ClinVar	Uncertain significance		PM2_supporting	UTR								PM2_supporting	Uncertain significance
NM_001127511.2:c.-312C>G		1057587	ClinVar	Uncertain significance		PM2_supporting	UTR								PM2_supporting	Uncertain significance
NM_001127511.2:c.-312C>A		1011102	ClinVar	Uncertain significance		PM2_supporting	UTR								PM2_supporting	Uncertain significance
NM_001127511.2:c.-311C>A		1052172	ClinVar	Uncertain significance		PM2_supporting	UTR								PM2_supporting	Uncertain significance
NM_000038.5:c.-30536C>G		537685	ClinVar	Uncertain significance	0.0000662 (1 in 15106 alleles in Latino/Admixed American population in gnomAD v3.1.2 (non-cancer))	BS1	UTR								BS1	Likely benign
NM_001127511.2:c.-310C>T		1020081	ClinVar	Uncertain significance		PM2_supporting	UTR								PM2_supporting	Uncertain significance
NM_000038.5:c.-30535G>C		537701	ClinVar	Uncertain significance	0.0000309 (2 in 64820 alleles in European (non-Finnish) population in gnomAD v3.1.2 (non-cancer))	BS1	UTR								BS1	Likely benign
NM_001127511.2:c.-309G>T		1059481	ClinVar	Uncertain significance		PM2_supporting	UTR								PM2_supporting	Uncertain significance
NM_001127511.2:c.-309G>A		999245	ClinVar	Uncertain significance	0.0000243 (1 in 41166 alleles in African/African American population in gnomAD v3.1.2 (non-cancer))	BS1	UTR								BS1	Likely benign
NM_001127511.2:c.-308G>A		1059057	ClinVar	Uncertain significance	0.0000154 (1 in 64822 alleles in European (non-Finnish) population in gnomAD v3.1.2 (non-cancer))	BS1	UTR								BS1	Likely benign
NM_000038.6:c.-30532A>G		656623	ClinVar	Uncertain significance	0.0000486 (2 in 41164 alleles in African/African American population in gnomAD v3.1.2 (non-cancer))	BS1	UTR								BS1	Likely benign
NM_000038.5:c.-30532A>C		537680	ClinVar	Uncertain significance	0.0000243 (1 in 41164 alleles in African/African American population in gnomAD v3.1.2 (non-cancer))	BS1	UTR								BS1	Likely benign
NM_000038.5:c.-30532A>T		469882	ClinVar	Uncertain significance	0.0000648 (1 in 15434 alleles in European (non-Finnish) population in gnomAD v.2.1.1 (non-cancer))	BS1	UTR								BS1	Likely benign
NM_001127511.2:c.-306del		1025531	ClinVar	Uncertain significance		PM2_supporting	UTR								PM2_supporting	Uncertain significance
NM_000038.6:c.-30531A>G		665946	ClinVar	Uncertain significance	0.0000243 (1 in 41164 alleles in African/African American population in gnomAD v3.1.2 (non-cancer))	BS1	UTR								BS1	Likely benign
NM_000038.5:c.-30531A>T		469881	ClinVar	Uncertain significance	0.0000309 (2 in 64820 alleles in European (non-Finnish) population in gnomAD v3.1.2 (non-cancer))	BS1	UTR								BS1	Likely benign
NM_000038.5:c.-30530G>T		469880	ClinVar	Uncertain significance	0.0000154 (1 in 64820 alleles in European (non-Finnish) population in gnomAD v3.1.2 (non-cancer))	BS1	UTR								BS1	Likely benign
NM_000038.5:c.-30530G>A		469879	ClinVar	Uncertain significance		PM2_supporting	UTR								PM2_supporting	Uncertain significance
NM_000038.6:c.-30529C>T		648228	ClinVar	Uncertain significance		PM2_supporting	UTR								PM2_supporting	Uncertain significance
NM_001127511.2:c.-303C>G		1036983	ClinVar	Uncertain significance		PM2_supporting	UTR								PM2_supporting	Uncertain significance
NM_000038.5:c.-30528G>T		537678	ClinVar	Uncertain significance		PM2_supporting	UTR								PM2_supporting	Uncertain significance
NM_001127511.2:c.-302G>C		1051167	ClinVar	Uncertain significance	0.0000309 (2 in 64822 alleles in European (non-Finnish) population in gnomAD v3.1.2 (non-cancer))	BS1	UTR								BS1	Likely benign
NM_000038.6:c.-30527G>C		644434	ClinVar	Uncertain significance	0.0000154 (1 in 64820 alleles in European (non-Finnish) population in gnomAD v3.1.2 (non-cancer))	BS1	UTR								BS1	Likely benign
NM_001127511.2:c.-301G>A		1014110	ClinVar	Uncertain significance		PM2_supporting	UTR								PM2_supporting	Uncertain significance
NM_000038.5:c.-30526A>G		469878	ClinVar	Likely benign	0.0000648 (1 in 15432 alleles in European (non-Finnish) population in gnomAD v.2.1.1 (non-cancer))	BS1	UTR								BS1	Likely benign
NM_000038.5:c.-30526A>C		469877	ClinVar	Likely benign	0.0002082 (1 in 4802 alleles in South Asian population in gnomAD v3.1.2 (non-cancer))	BS1	UTR								BS1	Likely benign
NM_000038.6:c.-30524C>G		639419	ClinVar	Uncertain significance	0.0000662 (1 in 15104 alleles in Latino/Admixed American population in gnomAD v3.1.2 (non-cancer))	BS1	UTR								BS1	Likely benign
NM_001127511.2:c.-298C>T		999943	ClinVar	Uncertain significance	0.0004161 (2 in 4806 alleles in South Asian population in gnomAD v3.1.2 (non-cancer))	BS1	UTR								BS1	Likely benign
NM_001127511.2:c.-298C>A		1002324	ClinVar	Uncertain significance		PM2_supporting	UTR								PM2_supporting	Uncertain significance
NM_001127511.2:c.-296C>A		1007581	ClinVar	Uncertain significance		PM2_supporting	UTR								PM2_supporting	Uncertain significance
NM_001127511.2:c.-294G>C		1011198	ClinVar	Uncertain significance		PM2_supporting	UTR								PM2_supporting	Uncertain significance
NM_000038.6:c.-30517C>T		657695	ClinVar	Uncertain significance		PM2_supporting	UTR								PM2_supporting	Uncertain significance
NM_001127511.2:c.-291C>A		1024856	ClinVar	Uncertain significance		PM2_supporting	UTR								PM2_supporting	Uncertain significance
NM_001127511.2:c.-289C>T		1045460	ClinVar	Uncertain significance	0.0000662 (1 in 15106 alleles in Latino/Admixed American population in gnomAD v3.1.2 (non-cancer))	BS1	UTR								BS1	Likely benign
NM_000038.6:c.-30513T>A		650379	ClinVar	Uncertain significance		PM2_supporting	UTR								PM2_supporting	Uncertain significance
NM_000038.6:c.-30513T>C		647920	ClinVar	Uncertain significance	0.0001148 (1 in 8712 alleles in African/African American population in gnomAD v.2.1.1 (non-cancer))	BS1	UTR								BS1	Likely benign
NM_001127511.2:c.-287T>G		1004212	ClinVar	Uncertain significance		PM2_supporting	UTR								PM2_supporting	Uncertain significance
NM_000038.6:c.-30511G>A		639169	ClinVar	Uncertain significance	0.0000154 (1 in 64822 alleles in European (non-Finnish) population in gnomAD v3.1.2 (non-cancer))	BS1	UTR								BS1	Likely benign
NM_001127511.2:c.-283G>C		1018804	ClinVar	Uncertain significance		PM2_supporting	UTR								PM2_supporting	Uncertain significance
NM_000038.6:c.-30507_-30493del		639040	ClinVar	Uncertain significance	0.0000154 (1 in 64816 alleles in European (non-Finnish) population in gnomAD v3.1.2 (non-cancer))	BS1	UTR								BS1	Likely benign
NM_001127511.2:c.-281C>T		1003220	ClinVar	Uncertain significance		PM2_supporting	UTR								PM2_supporting	Uncertain significance
NM_001127511.2:c.-281C>G		1010420	ClinVar	Uncertain significance		PM2_supporting	UTR								PM2_supporting	Uncertain significance
NM_000038.5:c.-30506T>C		537629	ClinVar	Uncertain significance	0.0000243 (1 in 41158 alleles in African/African American population in gnomAD v3.1.2 (non-cancer))	BS1	UTR								BS1	Likely benign
NM_001127511.2:c.-279G>A		1034937	ClinVar	Uncertain significance		PM2_supporting	UTR								PM2_supporting	Uncertain significance
NM_000038.6:c.-30504C>A		645275	ClinVar	Uncertain significance		PM2_supporting	UTR								PM2_supporting	Uncertain significance
NM_000038.5:c.-30503G>A		469876	ClinVar	Uncertain significance	0.0000771 (5 in 64818 alleles in European (non-Finnish) population in gnomAD v3.1.2 (non-cancer))	BS1	UTR								BS1	Likely benign
NM_000038.5:c.-30502C>T		469875	ClinVar	Uncertain significance		PM2_supporting	UTR								PM2_supporting	Uncertain significance
NM_000038.5:c.-30502C>A		469874	ClinVar	Uncertain significance	0.0001148 (1 in 8714 alleles in African/African American population in gnomAD v.2.1.1 (non-cancer))	BS1	UTR								BS1	Likely benign
NM_001127511.2:c.-276C>G		1044099	ClinVar	Uncertain significance		PM2_supporting	UTR								PM2_supporting	Uncertain significance
NM_000038.5:c.-30501A>G		537604	ClinVar	Uncertain significance	0.0002295 (2 in 8714 alleles in African/African American population in gnomAD v.2.1.1 (non-cancer))	BS1	UTR								BS1	Likely benign
NM_000038.5:c.-30501A>T		537578	ClinVar	Uncertain significance		PM2_supporting	UTR								PM2_supporting	Uncertain significance
NM_000038.5:c.-30500T>C		537633	ClinVar	Uncertain significance	0.0000154 (1 in 64816 alleles in European (non-Finnish) population in gnomAD v3.1.2 (non-cancer))	BS1	UTR								BS1	Likely benign
NM_001127511.2:c.-274T>A		1010884	ClinVar	Uncertain significance		PM2_supporting	UTR								PM2_supporting	Uncertain significance
NM_001127511.2:c.-273A>G		1011246	ClinVar	Uncertain significance		PM2_supporting	UTR								PM2_supporting	Uncertain significance
NM_001127511.2:c.-271C>G		1023542	ClinVar	Uncertain significance		PM2_supporting	UTR								PM2_supporting	Uncertain significance
NM_000038.6:c.-30496A>G		656617	ClinVar	Uncertain significance	0.0001148 (1 in 8714 alleles in African/African American population in gnomAD v.2.1.1 (non-cancer))	BS1	UTR								BS1	Likely benign
NM_000038.6:c.-30495G>A		643065	ClinVar	Uncertain significance	0.0000154 (1 in 64820 alleles in European (non-Finnish) population in gnomAD v3.1.2 (non-cancer))	BS1	UTR								BS1	Likely benign
NM_000038.5:c.-30493C>T		469873	ClinVar	Likely benign	0.0001458 (6 in 41160 alleles in African/African American population in gnomAD v3.1.2 (non-cancer))	BS1	UTR								BS1	Likely benign
NM_001127511.2:c.-267C>A		1018545	ClinVar	Uncertain significance		PM2_supporting	UTR								PM2_supporting	Uncertain significance
NM_000038.5:c.-30492T>C		537695	ClinVar	Uncertain significance		PM2_supporting	UTR								PM2_supporting	Uncertain significance
NM_000038.5:c.-30490T>C		537640	ClinVar	Uncertain significance		PM2_supporting	UTR								PM2_supporting	Uncertain significance
NM_000038.6:c.-30489A>C		651017	ClinVar	Uncertain significance		PM2_supporting	UTR								PM2_supporting	Uncertain significance
NM_001127511.2:c.-263A>G		1008204	ClinVar	Uncertain significance	0.0000729 (3 in 41146 alleles in African/African American population in gnomAD v3.1.2 (non-cancer))	BS1	UTR								BS1	Likely benign
NM_000038.5:c.-30487T>A		537662	ClinVar	Uncertain significance		PM2_supporting	UTR								PM2_supporting	Uncertain significance
NM_000038.5:c.-30487T>C		469872	ClinVar	Uncertain significance	0.0000154 (1 in 64818 alleles in European (non-Finnish) population in gnomAD v3.1.2 (non-cancer))	BS1	UTR								BS1	Likely benign
NM_000038.5:c.-30486C>G		469871	ClinVar	Uncertain significance	0.0001296 (2 in 15432 alleles in European (non-Finnish) population in gnomAD v.2.1.1 (non-cancer))	BS1	UTR								BS1	Likely benign
NM_001127511.2:c.-260C>T		1045338	ClinVar	Uncertain significance		PM2_supporting	UTR								PM2_supporting	Uncertain significance
NM_001127511.2:c.-259T>C		1054024	ClinVar	Uncertain significance	0.0000648 (1 in 15426 alleles in European (non-Finnish) population in gnomAD v.2.1.1 (non-cancer))	BS1	UTR								BS1	Likely benign
NM_000038.5:c.-30484C>A		537612	ClinVar	Uncertain significance	0.0000154 (1 in 64820 alleles in European (non-Finnish) population in gnomAD v3.1.2 (non-cancer))	BS1	UTR								BS1	Likely benign
NM_001127511.2:c.-257C>T		1004089	ClinVar	Uncertain significance		PM2_supporting	UTR								PM2_supporting	Uncertain significance
NM_001127511.2:c.-257C>G		1054373	ClinVar	Uncertain significance	0.0000243 (1 in 41106 alleles in African/African American population in gnomAD v3.1.2 (non-cancer))	BS1	UTR								BS1	Likely benign
NM_000038.6:c.-30482G>A		659332	ClinVar	Uncertain significance	0.0000154 (1 in 64818 alleles in European (non-Finnish) population in gnomAD v3.1.2 (non-cancer))	BS1	UTR								BS1	Likely benign
NM_000038.5:c.-30482G>C		469870	ClinVar	Uncertain significance		PM2_supporting	UTR								PM2_supporting	Uncertain significance
NM_000038.6:c.-30481G>T		660779	ClinVar	Uncertain significance		PM2_supporting	UTR								PM2_supporting	Uncertain significance
NM_000038.5:c.-30479C>A		537697	ClinVar	Uncertain significance		PM2_supporting	UTR								PM2_supporting	Uncertain significance
NM_001127511.2:c.-253C>T		1054591	ClinVar	Uncertain significance		PM2_supporting	UTR								PM2_supporting	Uncertain significance
NM_000038.5:c.-30478T>C		469869	ClinVar	Uncertain significance	0.0000154 (1 in 64820 alleles in European (non-Finnish) population in gnomAD v3.1.2 (non-cancer))	BS1	UTR								BS1	Likely benign
NM_000038.5:c.-30476T>G		537651	ClinVar	Uncertain significance	0.0002299 (2 in 8698 alleles in African/African American population in gnomAD v.2.1.1 (non-cancer))	BS1	UTR								BS1	Likely benign
NM_000038.5:c.-30476T>C		537582	ClinVar	Uncertain significance	0.0002017 (1 in 4958 alleles in East Asian population in gnomAD v3.1.2 (non-cancer))	BS1	UTR								BS1	Likely benign
NM_001127511.2:c.-249G>C		1011127	ClinVar	Uncertain significance		PM2_supporting	UTR								PM2_supporting	Uncertain significance
NM_001127511.2:c.-248G>A		1057325	ClinVar	Uncertain significance		PM2_supporting	UTR								PM2_supporting	Uncertain significance
NM_000038.5:c.-30471A>C		379248	ClinVar	Benign	0.1324063 (657 in 4962 alleles in East Asian population in gnomAD v3.1.2 (non-cancer))	BA1	UTR								BA1	Benign
NM_000038.5:c.-30467delA		516071	ClinVar	Benign	0.0366078 (319 in 8714 alleles in African/African American population in gnomAD v.2.1.1 (non-cancer))	BA1	UTR								BA1	Benign
NM_000038.5:c.-30467A>G		469868	ClinVar	Benign	0.0083264 (40 in 4804 alleles in South Asian population in gnomAD v3.1.2 (non-cancer))	BA1	UTR								BA1	Benign
NM_000038.5:c.-30467A>C		469867	ClinVar	Benign	0.0000154 (1 in 64812 alleles in European (non-Finnish) population in gnomAD v3.1.2 (non-cancer))	BS1	UTR								BS1	Likely benign
NM_000038.5:c.-30466G>C		469866	ClinVar	Benign	0.0366078 (319 in 8714 alleles in African/African American population in gnomAD v.2.1.1 (non-cancer))	BA1	UTR								BA1	Benign
NM_001127511.2:c.-240G>T		1019464	ClinVar	Uncertain significance		PM2_supporting	UTR								PM2_supporting	Uncertain significance
NM_001127511.2:c.-240G>A		1000044	ClinVar	Uncertain significance		PM2_supporting	UTR								PM2_supporting	Uncertain significance
NM_001127511.2:c.-239C>T		1052220	ClinVar	Uncertain significance		PM2_supporting	UTR								PM2_supporting	Uncertain significance
NM_001127511.2:c.-239_-237del		1008223	ClinVar	Uncertain significance		PM2_supporting	UTR								PM2_supporting	Uncertain significance
NM_001127511.2:c.-238A>G		1039614	ClinVar	Uncertain significance		PM2_supporting	UTR								PM2_supporting	Uncertain significance
NM_001127511.3:c.-235T>G		APC_000418	InSiGHT LOVD	Uncertain significance		PM2_supporting	UTR								PM2_supporting	Uncertain significance
NM_000038.5:c.-30460C>G		537681	ClinVar	Uncertain significance	0.0000154 (1 in 64814 alleles in European (non-Finnish) population in gnomAD v3.1.2 (non-cancer))	BS1	UTR								BS1	Likely benign
NM_000038.5:c.-30460C>T		469865	ClinVar	Likely benign	0.0003158 (13 in 41160 alleles in African/African American population in gnomAD v3.1.2 (non-cancer))	BS1	UTR								BS1	Likely benign
NM_000038.5:c.-30459C>T		469864	ClinVar	Uncertain significance		PM2_supporting	UTR								PM2_supporting	Uncertain significance
NM_001127511.2:c.-233C>G		1017551	ClinVar	Uncertain significance	0.0000154 (1 in 64810 alleles in European (non-Finnish) population in gnomAD v3.1.2 (non-cancer))	BS1	UTR								BS1	Likely benign
NM_001127511.2:c.-233C>A		1008837	ClinVar	Uncertain significance	0.0000154 (1 in 64810 alleles in European (non-Finnish) population in gnomAD v3.1.2 (non-cancer))	BS1	UTR								BS1	Likely benign
NM_000038.5:c.-30458T>C		469863	ClinVar	Uncertain significance		PM2_supporting	UTR								PM2_supporting	Uncertain significance
NM_001127511.2:c.-231C>T		1057703	ClinVar	Uncertain significance		PM2_supporting	UTR								PM2_supporting	Uncertain significance
NM_001127511.2:c.-231C>G		1041055	ClinVar	Uncertain significance		PM2_supporting	UTR								PM2_supporting	Uncertain significance
NM_000038.5:c.-30453C>G		469862	ClinVar	Uncertain significance		PM2_supporting	UTR								PM2_supporting	Uncertain significance
NM_000038.6:c.-30450A>G		653429	ClinVar	Uncertain significance		PM2_supporting	UTR								PM2_supporting	Uncertain significance
NM_001127511.3:c.-220G>A		650293	ClinVar	Uncertain significance	0.0000243 (1 in 41156 alleles in African/African American population in gnomAD v3.1.2 (non-cancer))	BS1	UTR	BP4							BP4, BS1	Likely benign
NM_001127511.3:c.-219C>T		469861	ClinVar	Likely benign	0.0002081 (1 in 4806 alleles in South Asian population in gnomAD v3.1.2 (non-cancer))	BS1	UTR	BP4							BP4, BS1	Likely benign
NM_001127511.3:c.-218A>G		537606	ClinVar	Uncertain significance		PM2_supporting	UTR	BP4							BP4, PM2_supporting	Uncertain significance
NM_001127511.3:c.-217T>C		1037649	ClinVar	Uncertain significance		PM2_supporting	UTR	BP4							BP4, PM2_supporting	Uncertain significance
NM_001127511.3:c.-215G>A		1041870	ClinVar	Uncertain significance		PM2_supporting	UTR	BP4							BP4, PM2_supporting	Uncertain significance
NM_001127511.3:c.-214T>C		663026	ClinVar	Uncertain significance		PM2_supporting	UTR	BP4							BP4, PM2_supporting	Uncertain significance
NM_001127511.3:c.-213A>T		641700	ClinVar	Uncertain significance		PM2_supporting	UTR	BP4							BP4, PM2_supporting	Uncertain significance
NM_001127511.3:c.-213A>G		537657	ClinVar	Uncertain significance		PM2_supporting	UTR	BP4							BP4, PM2_supporting	Uncertain significance
NM_001127511.3:c.-212G>A		469860	ClinVar	Uncertain significance	0.0002295 (2 in 8714 alleles in African/African American population in gnomAD v.2.1.1 (non-cancer))	BS1	UTR	BP4							BP4, BS1	Likely benign
NM_001127511.3:c.-210C>T		1053776	ClinVar	Uncertain significance		PM2_supporting	UTR	BP4							BP4, PM2_supporting	Uncertain significance
NM_001127511.3:c.-208T>C		1009705	ClinVar	Uncertain significance		PM2_supporting	UTR	BP4							BP4, PM2_supporting	Uncertain significance
NM_001127511.3:c.-206C>T		1062527	ClinVar	Uncertain significance		PM2_supporting	UTR	BP4							BP4, PM2_supporting	Uncertain significance
NM_001127511.3:c.-205C>T		1016911	ClinVar	Uncertain significance		PM2_supporting	UTR	BP4							BP4, PM2_supporting	Uncertain significance
NM_001127511.3:c.-205C>G		1037374	ClinVar	Uncertain significance		PM2_supporting	UTR	BP4							BP4, PM2_supporting	Uncertain significance
NM_001127511.3:c.-204A>G		469859	ClinVar	Uncertain significance	0.0068956 (104 in 15082 alleles in Latino/Admixed American population in gnomAD v3.1.2 (non-cancer))	BA1	UTR	BP4							BA1	Benign
NM_001127511.3:c.-203C>T		1051274	ClinVar	Uncertain significance		PM2_supporting	UTR								PM2_supporting	Uncertain significance
NM_001127511.3:c.-203C>A		1059105	ClinVar	Uncertain significance		PM2_supporting	UTR	BP4							BP4, PM2_supporting	Uncertain significance
NM_001127511.3:c.-201T>C		660746	ClinVar	Uncertain significance		PM2_supporting	UTR	BP4							BP4, PM2_supporting	Uncertain significance
NM_001127511.3:c.-200C>T		1062677	ClinVar	Uncertain significance	0.0000243 (1 in 41152 alleles in African/African American population in gnomAD v3.1.2 (non-cancer))	BS1	UTR	BP4							BP4, BS1	Likely benign
NM_001127511.3:c.-200C>A		1023330	ClinVar	Uncertain significance		PM2_supporting	UTR	BP4							BP4, PM2_supporting	Uncertain significance
NM_001127511.3:c.-199C>T		1111220	ClinVar	Likely benign		PM2_supporting	UTR	BP4							BP4, PM2_supporting	Uncertain significance
NM_001127511.3:c.-199C>G		1052999	ClinVar	Uncertain significance		PM2_supporting	UTR	BP4							BP4, PM2_supporting	Uncertain significance
NM_001127511.3:c.-197A>T		1027010	ClinVar	Uncertain significance		PM2_supporting	UTR								PM2_supporting	Uncertain significance
NM_001127511.3:c.-197A>G		1056878	ClinVar	Uncertain significance		PM2_supporting	UTR	BP4							BP4, PM2_supporting	Uncertain significance
NM_001127511.3:c.-197A>C		1005849	ClinVar	Uncertain significance		PM2_supporting	UTR								PM2_supporting	Uncertain significance
NM_001127511.3:c.-196C>T		1064093	ClinVar	Uncertain significance		PM2_supporting	UTR	BP4							BP4, PM2_supporting	Uncertain significance
NM_001127511.3:c.-195A>C		264670	ClinVar	Uncertain significance		PM2_supporting	UTR								PM2_supporting	Uncertain significance
NM_001127511.3:c.-193G>C		1054023	ClinVar	Uncertain significance		PM2_supporting	UTR	BP4							BP4, PM2_supporting	Uncertain significance
NM_001127511.3:c.-193G>A		921400	ClinVar	Uncertain significance	0.0000662 (1 in 15104 alleles in Latino/Admixed American population in gnomAD v3.1.2 (non-cancer))	BS1	UTR	BP4							BP4, BS1	Likely benign
NM_001127511.3:c.-192A>T		243007	ClinVar	Pathogenic		PM2_supporting	UTR	BP4							BP4, PM2_supporting	Uncertain significance
NM_001127511.3:c.-192A>G		243006	ClinVar	Likely pathogenic	0.0000319 (1 in 31386 alleles in Total population in gnomAD v.2.1.1 (non-cancer))	BS1	UTR								BS1	Uncertain significance	uncertain signifiance: allelic imbalance observed by Li 27087319
NM_001127511.3:c.-192_-191delinsTAGCAAGGG		652807	ClinVar	Likely pathogenic		PM2_supporting	UTR								PM2_supporting	Uncertain significance
NM_001127511.3:c.-191T>G		APC_001952	InSiGHT LOVD	Uncertain significance		PM2_supporting	UTR								PM2_supporting	Uncertain significance
NM_001127511.3:c.-191T>C		243005	ClinVar	Pathogenic		PM2_supporting	UTR	BP4							BP4, PM2_supporting	Uncertain significance
NM_001127511.3:c.-190G>A		243008	ClinVar	Pathogenic		PM2_supporting	UTR	BP4			PS4, PP1	Li 27087319, LOVD (unpublished); Li 27087319			BP4, PM2_supporting, PS4, PP1	Likely pathogenic
NM_001127511.3:c.-188C>T		469858	ClinVar	Uncertain significance	0.0001147 (1 in 8716 alleles in African/African American population in gnomAD v.2.1.1 (non-cancer))	BS1	UTR	BP4							BP4, BS1	Likely benign
NM_001127511.3:c.-187G>A		469857	ClinVar	Uncertain significance		PM2_supporting	UTR	BP4							BP4, PM2_supporting	Uncertain significance
NM_001127511.3:c.-186G>T		537684	ClinVar	Uncertain significance		PM2_supporting	UTR	BP4							BP4, PM2_supporting	Uncertain significance
NM_001127511.3:c.-186G>A		1041664	ClinVar	Uncertain significance		PM2_supporting	UTR	BP4							BP4, PM2_supporting	Uncertain significance
NM_001127511.3:c.-185A>C		1003355	ClinVar	Uncertain significance		PM2_supporting	UTR	BP4							BP4, PM2_supporting	Uncertain significance
NM_001127511.3:c.-184G>C		469856	ClinVar, InSiGHT LOVD	Uncertain significance	0.0000243 (1 in 41154 alleles in African/African American population in gnomAD v3.1.2 (non-cancer))	BS1	UTR	BP4							BP4, BS1	Likely benign
NM_001127511.3:c.-184G>A		1006296	ClinVar	Uncertain significance	0.0002082 (1 in 4802 alleles in South Asian population in gnomAD v3.1.2 (non-cancer))	BS1	UTR	BP4							BP4, BS1	Likely benign
NM_001127511.3:c.-183G>A		651354	ClinVar	Uncertain significance		PM2_supporting	UTR	BP4							BP4, PM2_supporting	Uncertain significance
NM_001127511.3:c.-182G>T		469854	ClinVar	Uncertain significance		PM2_supporting	UTR	BP4							BP4, PM2_supporting	Uncertain significance
NM_001127511.3:c.-182G>A		1053386	ClinVar	Uncertain significance		PM2_supporting	UTR	BP4							BP4, PM2_supporting	Uncertain significance
NM_001127511.3:c.-181C>T		469853	ClinVar, InSiGHT LOVD	Likely benign	0.0172097 (150 in 8716 alleles in African/African American population in gnomAD v.2.1.1 (non-cancer))	BA1	UTR								BA1	Benign
NM_001127511.3:c.-180A>T		1060007	ClinVar	Uncertain significance		PM2_supporting	UTR	BP4							BP4, PM2_supporting	Uncertain significance
NM_001127511.3:c.-178G>C		1057608	ClinVar	Uncertain significance		PM2_supporting	UTR	BP4							BP4, PM2_supporting	Uncertain significance
NM_001127511.3:c.-178G>A		537588	ClinVar	Uncertain significance	0.0001147 (1 in 8716 alleles in African/African American population in gnomAD v.2.1.1 (non-cancer))	BS1	UTR	BP4							BP4, BS1	Likely benign
NM_001127511.3:c.-177dup		1058376	ClinVar	Uncertain significance		PM2_supporting	UTR	BP4							BP4, PM2_supporting	Uncertain significance
NM_001127511.3:c.-177T>C		537631	ClinVar	Uncertain significance		PM2_supporting	UTR	BP4							BP4, PM2_supporting	Uncertain significance
NM_001127511.3:c.-177T>A		469852	ClinVar	Uncertain significance		PM2_supporting	UTR	BP4							BP4, PM2_supporting	Uncertain significance
NM_001127511.3:c.-175G>C		1024508	ClinVar	Uncertain significance	0.0000154 (1 in 64816 alleles in European (non-Finnish) population in gnomAD v3.1.2 (non-cancer))	BS1	UTR	BP4							BP4, BS1	Likely benign
NM_001127511.3:c.-174C>T		1026213	ClinVar	Uncertain significance		PM2_supporting	UTR	BP4							BP4, PM2_supporting	Uncertain significance
NM_001127511.3:c.-174C>A		651775	ClinVar	Uncertain significance		PM2_supporting	UTR	BP4							BP4, PM2_supporting	Uncertain significance
NM_001127511.3:c.-173A>G		469851	ClinVar	Uncertain significance	0.0000243 (1 in 41154 alleles in African/African American population in gnomAD v3.1.2 (non-cancer))	BS1	UTR	BP4							BP4, BS1	Likely benign
NM_001127511.3:c.-172A>T		639512	ClinVar	Uncertain significance		PM2_supporting	UTR	BP4							BP4, PM2_supporting	Uncertain significance
NM_001127511.3:c.-167_-166insG		1169564	ClinVar	Benign		PM2_supporting	UTR	BP4							BP4, PM2_supporting	Uncertain significance
NM_001127511.3:c.-171G>T		1005859	ClinVar	Uncertain significance		PM2_supporting	UTR	BP4							BP4, PM2_supporting	Uncertain significance
NM_001127511.3:c.-171G>C		537609	ClinVar	Uncertain significance	0.0000243 (1 in 41156 alleles in African/African American population in gnomAD v3.1.2 (non-cancer))	BS1	UTR	BP4							BP4, BS1	Likely benign
NM_001127511.3:c.-171G>A		644569	ClinVar	Uncertain significance	0.0001147 (1 in 8716 alleles in African/African American population in gnomAD v.2.1.1 (non-cancer))	BS1	UTR	BP4							BP4, BS1	Likely benign
NM_001127511.3:c.-170G>T		1007704	ClinVar	Uncertain significance		PM2_supporting	UTR	BP4							BP4, PM2_supporting	Uncertain significance
NM_001127511.3:c.-170G>C		469850	ClinVar	Uncertain significance	0.0001215 (5 in 41156 alleles in African/African American population in gnomAD v3.1.2 (non-cancer))	BS1	UTR	BP4							BP4, BS1	Likely benign
NM_001127511.3:c.-170G>A		1063744	ClinVar	Uncertain significance		PM2_supporting	UTR	BP4							BP4, PM2_supporting	Uncertain significance
NM_001127511.3:c.-169G>A		1023989	ClinVar	Uncertain significance		PM2_supporting	UTR	BP4							BP4, PM2_supporting	Uncertain significance
NM_001127511.3:c.-168G>T		1005375	ClinVar	Uncertain significance	0.0000243 (1 in 41156 alleles in African/African American population in gnomAD v3.1.2 (non-cancer))	BS1	UTR	BP4							BP4, BS1	Likely benign
NM_001127511.3:c.-168G>A		537624	ClinVar	Uncertain significance		PM2_supporting	UTR	BP4							BP4, PM2_supporting	Uncertain significance
NM_001127511.3:c.-167G>A		469849	ClinVar	Uncertain significance	0.0001148 (1 in 8714 alleles in African/African American population in gnomAD v.2.1.1 (non-cancer))	BS1	UTR	BP4							BP4, BS1	Likely benign
NM_001127511.3:c.-166C>T		469848	ClinVar	Benign	0.0012629 (11 in 8710 alleles in African/African American population in gnomAD v.2.1.1 (non-cancer))	BA1	UTR	BP4							BA1	Benign
NM_001127511.3:c.-166C>G		469847	ClinVar	Uncertain significance		PM2_supporting	UTR	BP4							BP4, PM2_supporting	Uncertain significance
NM_001127511.3:c.-166C>A		469846	ClinVar	Uncertain significance		PM2_supporting	UTR	BP4							BP4, PM2_supporting	Uncertain significance
NM_001127511.3:c.-165G>T		1015827	ClinVar	Uncertain significance		PM2_supporting	UTR	BP4							BP4, PM2_supporting	Uncertain significance
NM_001127511.3:c.-165G>C		1021822	ClinVar	Uncertain significance		PM2_supporting	UTR	BP4							BP4, PM2_supporting	Uncertain significance
NM_001127511.3:c.-165G>A		653633	ClinVar	Uncertain significance		PM2_supporting	UTR	BP4							BP4, PM2_supporting	Uncertain significance
NM_001127511.3:c.-164G>C		1040172	ClinVar	Uncertain significance		PM2_supporting	UTR	BP4							BP4, PM2_supporting	Uncertain significance
NM_001127511.3:c.-164G>A		1020544	ClinVar	Uncertain significance		PM2_supporting	UTR	BP4							BP4, PM2_supporting	Uncertain significance
NM_001127511.3:c.-163G>C		1018987	ClinVar	Uncertain significance	0.0000648 (1 in 15428 alleles in European (non-Finnish) population in gnomAD v.2.1.1 (non-cancer))	BS1	UTR	BP4							BP4, BS1	Likely benign
NM_001127511.3:c.-163G>A		537584	ClinVar	Uncertain significance	0.0008323 (4 in 4806 alleles in South Asian population in gnomAD v3.1.2 (non-cancer))	BS1	UTR	BP4							BP4, BS1	Likely benign
NM_001127511.3:c.-160G>A		1052954	ClinVar	Uncertain significance		PM2_supporting	UTR	BP4							BP4, PM2_supporting	Uncertain significance
NM_001127511.3:c.-159T>C		1046153	ClinVar	Uncertain significance		PM2_supporting	UTR	BP4							BP4, PM2_supporting	Uncertain significance
NM_001127511.3:c.-158G>C		1020428	ClinVar	Uncertain significance		PM2_supporting	UTR	BP4							BP4, PM2_supporting	Uncertain significance
NM_001127511.3:c.-157G>A		469845	ClinVar	Uncertain significance		PM2_supporting	UTR	BP4							BP4, PM2_supporting	Uncertain significance
NM_001127511.3:c.-156C>T		537650	ClinVar	Uncertain significance	0.0000154 (1 in 64818 alleles in European (non-Finnish) population in gnomAD v3.1.2 (non-cancer))	BS1	UTR	BP4							BP4, BS1	Likely benign
NM_001127511.3:c.-156C>A		537642	ClinVar	Uncertain significance		PM2_supporting	UTR	BP4							BP4, PM2_supporting	Uncertain significance
NM_001127511.3:c.-155C>T		1023592	ClinVar	Uncertain significance		PM2_supporting	UTR	BP4							BP4, PM2_supporting	Uncertain significance
NM_001127511.3:c.-155C>A		1001144	ClinVar	Uncertain significance		PM2_supporting	UTR	BP4							BP4, PM2_supporting	Uncertain significance
NM_001127511.3:c.-154G>T		1039537	ClinVar	Uncertain significance		PM2_supporting	UTR	BP4							BP4, PM2_supporting	Uncertain significance
NM_001127511.3:c.-154G>C		998738	ClinVar	Uncertain significance		PM2_supporting	UTR	BP4							BP4, PM2_supporting	Uncertain significance
NM_001127511.3:c.-154G>A		1025257	ClinVar	Uncertain significance		PM2_supporting	UTR	BP4							BP4, PM2_supporting	Uncertain significance
NM_001127511.3:c.-153C>T		651286	ClinVar	Uncertain significance		PM2_supporting	UTR	BP4							BP4, PM2_supporting	Uncertain significance
NM_001127511.3:c.-152C>T		469844	ClinVar, InSiGHT LOVD	Benign	0.0106162 (51 in 4804 alleles in South Asian population in gnomAD v3.1.2 (non-cancer))	BA1	UTR	BP4							BA1	Benign
NM_001127511.3:c.-151G>C		469843	ClinVar	Likely benign	0.0012484 (6 in 4806 alleles in South Asian population in gnomAD v3.1.2 (non-cancer))	BA1	UTR	BP4							BA1	Benign
NM_001127511.3:c.-151G>A		1056732	ClinVar	Uncertain significance	0.0000243 (1 in 41148 alleles in African/African American population in gnomAD v3.1.2 (non-cancer))	BS1	UTR	BP4							BP4, BS1	Likely benign
NM_001127511.3:c.-150G>C		659295	ClinVar	Uncertain significance		PM2_supporting	UTR	BP4							BP4, PM2_supporting	Uncertain significance
NM_001127511.3:c.-150G>A		469842	ClinVar	Uncertain significance	0.0000463 (3 in 64804 alleles in European (non-Finnish) population in gnomAD v3.1.2 (non-cancer))	BS1	UTR	BP4							BP4, BS1	Likely benign
NM_001127511.3:c.-149A>C		469841	ClinVar	Uncertain significance		PM2_supporting	UTR	BP4							BP4, PM2_supporting	Uncertain significance
NM_001127511.3:c.-148A>T		1043989	ClinVar	Uncertain significance		PM2_supporting	UTR	BP4							BP4, PM2_supporting	Uncertain significance
NM_001127511.3:c.-148A>G		1043969	ClinVar	Uncertain significance		PM2_supporting	UTR	BP4							BP4, PM2_supporting	Uncertain significance
NM_001127511.3:c.-148A>C		661580	ClinVar, InSiGHT LOVD	Uncertain significance	0.0001148 (1 in 8710 alleles in African/African American population in gnomAD v.2.1.1 (non-cancer))	BS1	UTR	BP4							BP4, BS1	Likely benign
NM_001127511.3:c.-147G>A		640212	ClinVar	Likely benign	0.0014565 (7 in 4806 alleles in South Asian population in gnomAD v3.1.2 (non-cancer))	BA1	UTR	BP4							BA1	Benign
NM_001127511.3:c.-146C>T		469840	ClinVar	Uncertain significance	0.0000662 (1 in 15102 alleles in Latino/Admixed American population in gnomAD v3.1.2 (non-cancer))	BS1	UTR	BP4							BP4, BS1	Likely benign
NM_001127511.3:c.-146C>G		1042945	ClinVar	Uncertain significance		PM2_supporting	UTR	BP4							BP4, PM2_supporting	Uncertain significance
NM_001127511.3:c.-145C>T		639995	ClinVar	Uncertain significance		PM2_supporting	UTR	BP4							BP4, PM2_supporting	Uncertain significance
NM_001127511.3:c.-145C>G		537628	ClinVar	Uncertain significance		PM2_supporting	UTR	BP4							BP4, PM2_supporting	Uncertain significance
NM_001127511.3:c.-144T>G		1017346	ClinVar	Uncertain significance		PM2_supporting	UTR	BP4							BP4, PM2_supporting	Uncertain significance
NM_001127511.3:c.-144T>C		1037210	ClinVar	Uncertain significance		PM2_supporting	UTR	BP4							BP4, PM2_supporting	Uncertain significance
NM_001127511.3:c.-143A>G		1008315	ClinVar	Uncertain significance		PM2_supporting	UTR	BP4							BP4, PM2_supporting	Uncertain significance
NM_001127511.3:c.-142G>T		1061541	ClinVar	Uncertain significance		PM2_supporting	UTR	BP4							BP4, PM2_supporting	Uncertain significance
NM_001127511.3:c.-142G>C		640704	ClinVar	Uncertain significance	0.0002083 (1 in 4800 alleles in South Asian population in gnomAD v3.1.2 (non-cancer))	BS1	UTR	BP4							BP4, BS1	Likely benign
NM_001127511.3:c.-142G>A		1043177	ClinVar	Uncertain significance		PM2_supporting	UTR	BP4							BP4, PM2_supporting	Uncertain significance
NM_001127511.3:c.-141C>T		1017997	ClinVar	Uncertain significance		PM2_supporting	UTR	BP4							BP4, PM2_supporting	Uncertain significance
NM_001127511.3:c.-141C>G		1039282	ClinVar	Uncertain significance		PM2_supporting	UTR	BP4							BP4, PM2_supporting	Uncertain significance
NM_001127511.3:c.-140C>T		1043552	ClinVar	Uncertain significance	0.0000154 (1 in 64798 alleles in European (non-Finnish) population in gnomAD v3.1.2 (non-cancer))	BS1	UTR	BP4							BP4, BS1	Likely benign
NM_001127511.3:c.-140C>G		469839	ClinVar	Uncertain significance	0.0000772 (5 in 64798 alleles in European (non-Finnish) population in gnomAD v3.1.2 (non-cancer))	BS1	UTR	BP4							BP4, BS1	Likely benign
NM_001127511.3:c.-140C>A		537700	ClinVar	Likely benign	0.0001543 (10 in 64798 alleles in European (non-Finnish) population in gnomAD v3.1.2 (non-cancer))	BS1	UTR	BP4							BP4, BS1	Likely benign
NM_001127511.3:c.-139G>C		469838	ClinVar	Uncertain significance		PM2_supporting	UTR	BP4							BP4, PM2_supporting	Uncertain significance
NM_001127511.3:c.-139G>A		1017998	ClinVar	Uncertain significance		PM2_supporting	UTR	BP4							BP4, PM2_supporting	Uncertain significance
NM_001127511.3:c.-138C>T		1051702	ClinVar	Uncertain significance		PM2_supporting	UTR	BP4							BP4, PM2_supporting	Uncertain significance
NM_001127511.3:c.-138C>G		1009465	ClinVar	Uncertain significance	0.0000154 (1 in 64786 alleles in European (non-Finnish) population in gnomAD v3.1.2 (non-cancer))	BS1	UTR	BP4							BP4, BS1	Likely benign
NM_001127511.3:c.-138C>A		1006931	ClinVar	Uncertain significance		PM2_supporting	UTR	BP4							BP4, PM2_supporting	Uncertain significance
NM_001127511.3:c.-137T>C		1046557	ClinVar	Uncertain significance		PM2_supporting	UTR	BP4							BP4, PM2_supporting	Uncertain significance
NM_001127511.3:c.-136G>C		1062295	ClinVar	Uncertain significance	0.0001149 (1 in 8700 alleles in African/African American population in gnomAD v.2.1.1 (non-cancer))	BS1	UTR	BP4							BP4, BS1	Likely benign
NM_001127511.3:c.-135_-134insG		APC_000417	InSiGHT LOVD	Uncertain significance		PM2_supporting	UTR								PM2_supporting	Uncertain significance
NM_001127511.3:c.-135C>T		469837	ClinVar	Uncertain significance	0.0000154 (1 in 64774 alleles in European (non-Finnish) population in gnomAD v3.1.2 (non-cancer))	BS1	UTR	BP4							BP4, BS1	Likely benign
NM_001127511.3:c.-135C>G		537580	ClinVar	Uncertain significance		PM2_supporting	UTR	BP4							BP4, PM2_supporting	Uncertain significance
NM_001127511.3:c.-134T>C		537607	ClinVar	Uncertain significance		PM2_supporting	UTR	BP4							BP4, PM2_supporting	Uncertain significance
NM_001127511.3:c.-134T>A		537663	ClinVar	Uncertain significance		PM2_supporting	UTR	BP4							BP4, PM2_supporting	Uncertain significance
NM_001127511.3:c.-134_-133insGGGG		1009160	ClinVar	Uncertain significance		PM2_supporting	UTR	BP4							BP4, PM2_supporting	Uncertain significance
NM_001127511.3:c.-134_-133insGGG		641353	ClinVar	Likely benign		PM2_supporting	UTR	BP4							BP4, PM2_supporting	Uncertain significance
NM_001127511.3:c.-134_-133insGG		1167507	ClinVar	Benign	0.0031034 (27 in 8700 alleles in African/African American population in gnomAD v.2.1.1 (non-cancer))	BA1	UTR	BP4							BA1	Benign
NM_001127511.3:c.-134_-133insG		1168689	ClinVar, InSiGHT LOVD	Likely benign	0.0174713 (152 in 8700 alleles in African/African American population in gnomAD v.2.1.1 (non-cancer))	BA1	UTR	BP4							BA1	Benign
NM_001127511.3:c.-134_-133delinsCG		1021420	ClinVar	Uncertain significance		PM2_supporting	UTR								PM2_supporting	Uncertain significance
NM_001127511.3:c.-133dup		1053577	ClinVar	Uncertain significance		PM2_supporting	UTR	BP4							BP4, PM2_supporting	Uncertain significance
NM_001127511.3:c.-133del		1025492	ClinVar	Uncertain significance	0.0000649 (1 in 15410 alleles in European (non-Finnish) population in gnomAD v.2.1.1 (non-cancer))	BS1	UTR	BP4							BP4, BS1	Likely benign
NM_001127511.3:c.-133C>T		469836	ClinVar	Likely benign	0.0010408 (5 in 4804 alleles in South Asian population in gnomAD v3.1.2 (non-cancer))	BA1	UTR	BP4							BA1	Benign
NM_001127511.3:c.-133C>G		379246	ClinVar, InSiGHT LOVD	Benign	0.2315305 (2012 in 8690 alleles in African/African American population in gnomAD v.2.1.1 (non-cancer))	BA1	UTR	BP4							BA1	Benign
NM_001127511.3:c.-133C>A		537649	ClinVar	Uncertain significance		PM2_supporting	UTR	BP4							BP4, PM2_supporting	Uncertain significance
NM_001127511.3:c.-133_-132insA		1010139	ClinVar	Uncertain significance		PM2_supporting	UTR	BP4							BP4, PM2_supporting	Uncertain significance
NM_001127511.3:c.-133_-132delinsGT		1164593	ClinVar	Benign		PM2_supporting	UTR								PM2_supporting	Uncertain significance
NM_001127511.3:c.-133_-132delinsGC		666098	ClinVar	Uncertain significance		PM2_supporting	UTR								PM2_supporting	Uncertain significance
NM_001127511.3:c.-133_-132delinsGA		1050976	ClinVar	Uncertain significance		PM2_supporting	UTR								PM2_supporting	Uncertain significance
NM_001127511.3:c.-133_-131delinsGTC		1062593	ClinVar	Uncertain significance		PM2_supporting	UTR								PM2_supporting	Uncertain significance
NM_001127511.3:c.-132G>T		469835	ClinVar, InSiGHT LOVD	Likely benign	0.0296491 (147 in 4958 alleles in East Asian population in gnomAD v3.1.2 (non-cancer))	BA1	UTR	BP4							BA1	Benign
NM_001127511.3:c.-132G>C		469834	ClinVar	Likely benign	0.000404 (6 in 14852 alleles in Latino/Admixed American population in gnomAD v3.1.2 (non-cancer))	BS1	UTR	BP4							BP4, BS1	Likely benign
NM_001127511.3:c.-132G>A		537636	ClinVar	Uncertain significance	0.0000244 (1 in 40930 alleles in African/African American population in gnomAD v3.1.2 (non-cancer))	BS1	UTR	BP4							BP4, BS1	Likely benign
NM_001127511.3:c.-132_-131insT		1080499	ClinVar	Likely benign	0.0010506 (43 in 40930 alleles in African/African American population in gnomAD v3.1.2 (non-cancer))	BA1	UTR	BP4							BA1	Benign
NM_001127511.3:c.-132_-131insC		1053062	ClinVar	Uncertain significance	0.0000489 (2 in 40930 alleles in African/African American population in gnomAD v3.1.2 (non-cancer))	BS1	UTR	BP4							BP4, BS1	Likely benign
NM_001127511.3:c.-131G>T		469833	ClinVar	Benign	0.0027618 (24 in 8690 alleles in African/African American population in gnomAD v.2.1.1 (non-cancer))	BA1	UTR	BP4							BA1	Benign
NM_001127511.3:c.-131G>C		469832	ClinVar, InSiGHT LOVD	Likely benign	0.0006245 (3 in 4804 alleles in South Asian population in gnomAD v3.1.2 (non-cancer))	BS1	UTR	BP4							BP4, BS1	Likely benign
NM_001127511.3:c.-131G>A		469831	ClinVar	Benign	0.0004163 (2 in 4804 alleles in South Asian population in gnomAD v3.1.2 (non-cancer))	BS1	UTR	BP4							BP4, BS1	Likely benign
NM_001127511.3:c.-131_-130insT		1003226	ClinVar	Uncertain significance		PM2_supporting	UTR	BP4							BP4, PM2_supporting	Uncertain significance
NM_001127511.3:c.-131_-130insC		1054676	ClinVar	Uncertain significance		PM2_supporting	UTR	BP4							BP4, PM2_supporting	Uncertain significance
NM_001127511.3:c.-130G>T		469830	ClinVar	Uncertain significance	0.0001296 (2 in 15428 alleles in European (non-Finnish) population in gnomAD v.2.1.1 (non-cancer))	BS1	UTR	BP4							BP4, BS1	Likely benign
NM_001127511.3:c.-130G>C		469829	ClinVar, InSiGHT LOVD	Likely benign	0.0001215 (5 in 41136 alleles in African/African American population in gnomAD v3.1.2 (non-cancer))	BS1	UTR	BP4							BP4, BS1	Likely benign
NM_001127511.3:c.-130G>A		1007146	ClinVar	Uncertain significance	0.0001149 (1 in 8706 alleles in African/African American population in gnomAD v.2.1.1 (non-cancer))	BS1	UTR	BP4							BP4, BS1	Likely benign
NM_001127511.3:c.-129G>A		1044924	ClinVar	Uncertain significance		PM2_supporting	UTR	BP4							BP4, PM2_supporting	Uncertain significance
NM_001127511.3:c.-104_-103insCCTGCGGGCTCAGGCCCGGGA		1059461	ClinVar	Uncertain significance		PM2_supporting	UTR								PM2_supporting	Uncertain significance
NM_001127511.3:c.-128G>T		1044436	ClinVar	Uncertain significance	0.0000154 (1 in 64734 alleles in European (non-Finnish) population in gnomAD v3.1.2 (non-cancer))	BS1	UTR	BP4							BP4, BS1	Likely benign
NM_001127511.3:c.-128G>C		469828	ClinVar	Uncertain significance	0.0014675 (7 in 4770 alleles in South Asian population in gnomAD v3.1.2 (non-cancer))	BA1	UTR	BP4							BA1	Benign
NM_001127511.3:c.-128G>A		1038855	ClinVar	Uncertain significance	0.0000319 (1 in 31366 alleles in Total population in gnomAD v.2.1.1 (non-cancer))	BS1	UTR	BP4							BP4, BS1	Likely benign
NM_001127511.3:c.-127G>T		661051	ClinVar	Uncertain significance	0.0000155 (1 in 64714 alleles in European (non-Finnish) population in gnomAD v3.1.2 (non-cancer))	BS1	UTR	BP4							BP4, BS1	Likely benign
NM_001127511.3:c.-126dup		APC_001812	InSiGHT LOVD	Likely benign		PM2_supporting	UTR								PM2_supporting	Uncertain significance
NM_001127511.3:c.-126G>T		469827	ClinVar	Uncertain significance	0.0002092 (1 in 4780 alleles in South Asian population in gnomAD v3.1.2 (non-cancer))	BS1	UTR	BP4							BP4, BS1	Likely benign
NM_001127511.3:c.-126G>C		537576	ClinVar	Uncertain significance	0.0000664 (1 in 15066 alleles in Latino/Admixed American population in gnomAD v3.1.2 (non-cancer))	BS1	UTR	BP4							BP4, BS1	Likely benign
NM_001127511.3:c.-126G>A		469826	ClinVar	Uncertain significance	0.0000618 (4 in 64712 alleles in European (non-Finnish) population in gnomAD v3.1.2 (non-cancer))	BS1	UTR	BP4							BP4, BS1	Likely benign
NM_001127511.3:c.-126_-125insG		516070	ClinVar	Likely benign	0.015612 (75 in 4804 alleles in South Asian population in gnomAD v3.1.2 (non-cancer))	BA1	UTR	BP4							BA1	Benign
NM_001127511.3:c.-126del		652264	ClinVar	Uncertain significance	0.0002082 (1 in 4804 alleles in South Asian population in gnomAD v3.1.2 (non-cancer))	BS1	UTR	BP4							BP4, BS1	Likely benign
NM_001127511.3:c.-126_-125insT		1003899	ClinVar	Uncertain significance		PM2_supporting	UTR	BP4							BP4, PM2_supporting	Uncertain significance
NM_001127511.3:c.-126_-125insGA		1316326	ClinVar	Likely benign		PM2_supporting	UTR	BP4							BP4, PM2_supporting	Uncertain significance
NM_001127511.3:c.-125del		264671	ClinVar	Uncertain significance		PM2_supporting	UTR	BP4							BP4, PM2_supporting	Uncertain significance
NM_001127511.3:c.-125A>T		537669	ClinVar	Uncertain significance	0.0002724 (11 in 40382 alleles in African/African American population in gnomAD v3.1.2 (non-cancer))	BS1	UTR	BP4							BP4, BS1	Likely benign
NM_001127511.3:c.-125A>C		1006524	ClinVar	Uncertain significance		PM2_supporting	UTR	BP4							BP4, PM2_supporting	Uncertain significance
NM_001127511.3:c.-124C>T		537674	ClinVar	Uncertain significance	0.0000464 (3 in 64652 alleles in European (non-Finnish) population in gnomAD v3.1.2 (non-cancer))	BS1	UTR	BP4							BP4, BS1	Likely benign
NM_001127511.3:c.-124C>G		469825	ClinVar	Benign		PM2_supporting	UTR	BP4							BP4, PM2_supporting	Uncertain significance
NM_001127511.3:c.-123C>T		537676	ClinVar	Uncertain significance	0.0000243 (1 in 41134 alleles in African/African American population in gnomAD v3.1.2 (non-cancer))	BS1	UTR	BP4							BP4, BS1	Likely benign
NM_001127511.3:c.-121G>C		469824	ClinVar	Uncertain significance	0.0000486 (2 in 41140 alleles in African/African American population in gnomAD v3.1.2 (non-cancer))	BS1	UTR	BP4							BP4, BS1	Likely benign
NM_001127511.3:c.-120C>T		469823	ClinVar	Uncertain significance		PM2_supporting	UTR	BP4							BP4, PM2_supporting	Uncertain significance
NM_001127511.3:c.-119G>C		656674	ClinVar	Uncertain significance	0.0000154 (1 in 64814 alleles in European (non-Finnish) population in gnomAD v3.1.2 (non-cancer))	BS1	UTR	BP4							BP4, BS1	Likely benign
NM_001127511.3:c.-119G>A		469822	ClinVar	Uncertain significance		PM2_supporting	UTR	BP4							BP4, PM2_supporting	Uncertain significance
NM_001127511.3:c.-118G>T		537586	ClinVar	Uncertain significance	0.0002043 (1 in 4894 alleles in East Asian population in gnomAD v3.1.2 (non-cancer))	BS1	UTR	BP4							BP4, BS1	Likely benign
NM_001127511.3:c.-117_-97del		654386	ClinVar	Uncertain significance	0.0000309 (2 in 64652 alleles in European (non-Finnish) population in gnomAD v3.1.2 (non-cancer))	BS1	UTR	BP4							BP4, BS1	Likely benign
NM_001127511.3:c.-116C>T		1016179	ClinVar	Uncertain significance		PM2_supporting	UTR	BP4							BP4, PM2_supporting	Uncertain significance
NM_001127511.3:c.-116C>G		1038728	ClinVar	Uncertain significance		PM2_supporting	UTR	BP4							BP4, PM2_supporting	Uncertain significance
NM_001127511.3:c.-115T>C		640832	ClinVar	Uncertain significance		PM2_supporting	UTR	BP4							BP4, PM2_supporting	Uncertain significance
NM_001127511.3:c.-114C>T		APC_000416	InSiGHT LOVD	Uncertain significance		PM2_supporting	UTR								PM2_supporting	Uncertain significance
NM_001127511.3:c.-114C>G		646048	ClinVar	Uncertain significance	0.0000649 (1 in 15418 alleles in European (non-Finnish) population in gnomAD v.2.1.1 (non-cancer))	BS1	UTR	BP4							BP4, BS1	Likely benign
NM_001127511.3:c.-114C>A		1025706	ClinVar	Uncertain significance		PM2_supporting	UTR	BP4							BP4, PM2_supporting	Uncertain significance
NM_001127511.3:c.-113A>G		469821	ClinVar	Uncertain significance	0.0000068 (1 in 147554 alleles in Total population in gnomAD v3.1.2 (non-cancer))		UTR	BP4							BP4	Uncertain significance
NM_001127511.3:c.-113A>C		1059523	ClinVar	Uncertain significance		PM2_supporting	UTR	BP4							BP4, PM2_supporting	Uncertain significance
NM_001127511.3:c.-112G>A		1018154	ClinVar	Uncertain significance		PM2_supporting	UTR	BP4							BP4, PM2_supporting	Uncertain significance
NM_001127511.3:c.-111G>A		1035744	ClinVar	Uncertain significance		PM2_supporting	UTR	BP4							BP4, PM2_supporting	Uncertain significance
NM_001127511.3:c.-110C>T		537600	ClinVar	Uncertain significance	0.0000648 (1 in 15428 alleles in European (non-Finnish) population in gnomAD v.2.1.1 (non-cancer))	BS1	UTR	BP4							BP4, BS1	Likely benign
NM_001127511.3:c.-109C>G		469820	ClinVar, InSiGHT LOVD	Benign	0.0010611 (16 in 15078 alleles in Latino/Admixed American population in gnomAD v3.1.2 (non-cancer))	BA1	UTR	BP4							BA1	Benign
NM_001127511.3:c.-109C>A		649737	ClinVar	Uncertain significance		PM2_supporting	UTR	BP4							BP4, PM2_supporting	Uncertain significance
NM_001127511.3:c.-109_-108delinsTG		1001312	ClinVar	Uncertain significance		PM2_supporting	UTR								PM2_supporting	Uncertain significance
NM_001127511.3:c.-108C>T		537627	ClinVar	Uncertain significance		PM2_supporting	UTR	BP4							BP4, PM2_supporting	Uncertain significance
NM_001127511.3:c.-108C>G		469819	ClinVar	Uncertain significance	0.0000663 (1 in 15094 alleles in Latino/Admixed American population in gnomAD v3.1.2 (non-cancer))	BS1	UTR	BP4							BP4, BS1	Likely benign
NM_001127511.3:c.-108C>A		645010	ClinVar	Uncertain significance		PM2_supporting	UTR	BP4							BP4, PM2_supporting	Uncertain significance
NM_001127511.3:c.-105G>C		651746	ClinVar	Uncertain significance	0.0000243 (1 in 41074 alleles in African/African American population in gnomAD v3.1.2 (non-cancer))	BS1	UTR	BP4							BP4, BS1	Likely benign
NM_001127511.3:c.-105G>A		1063650	ClinVar	Uncertain significance		PM2_supporting	UTR	BP4							BP4, PM2_supporting	Uncertain significance
NM_001127511.3:c.-104A>T		1018911	ClinVar	Uncertain significance	0.0000664 (1 in 15064 alleles in Latino/Admixed American population in gnomAD v3.1.2 (non-cancer))	BS1	UTR	BP4							BP4, BS1	Likely benign
NM_001127511.3:c.-103G>C		1062507	ClinVar	Uncertain significance		PM2_supporting	UTR	BP4							BP4, PM2_supporting	Uncertain significance
NM_001127511.3:c.-102C>T		1056300	ClinVar	Uncertain significance		PM2_supporting	UTR	BP4							BP4, PM2_supporting	Uncertain significance
NM_001127511.3:c.-98G>A		469818	ClinVar	Uncertain significance		PM2_supporting	UTR	BP4							BP4, PM2_supporting	Uncertain significance
NM_001127511.3:c.-96A>C		469817	ClinVar	Uncertain significance		PM2_supporting	UTR	BP4							BP4, PM2_supporting	Uncertain significance
NM_001127511.3:c.-94C>T		1057819	ClinVar	Uncertain significance	0.0000154 (1 in 64758 alleles in European (non-Finnish) population in gnomAD v3.1.2 (non-cancer))	BS1	UTR	BP4							BP4, BS1	Likely benign
NM_001127511.3:c.-94C>A		1000480	ClinVar	Uncertain significance		PM2_supporting	UTR	BP4							BP4, PM2_supporting	Uncertain significance
NM_001127511.3:c.-92A>T		1005519	ClinVar	Uncertain significance		PM2_supporting	UTR	BP4							BP4, PM2_supporting	Uncertain significance
NM_001127511.3:c.-92A>G		999837	ClinVar	Uncertain significance		PM2_supporting	UTR	BP4							BP4, PM2_supporting	Uncertain significance
NM_001127511.3:c.-91G>C		661016	ClinVar	Uncertain significance	0.0000319 (1 in 31376 alleles in Total population in gnomAD v.2.1.1 (non-cancer))	BS1	UTR	BP4							BP4, BS1	Likely benign
NM_001127511.3:c.-91G>A		1053089	ClinVar	Uncertain significance		PM2_supporting	UTR	BP4							BP4, PM2_supporting	Uncertain significance
NM_001127511.3:c.-90G>T		1003477	ClinVar	Uncertain significance		PM2_supporting	UTR	BP4							BP4, PM2_supporting	Uncertain significance
NM_001127511.3:c.-90G>A		1020973	ClinVar	Uncertain significance		PM2_supporting	UTR	BP4							BP4, PM2_supporting	Uncertain significance
NM_001127511.3:c.-89T>G		1043136	ClinVar	Uncertain significance	0.0000244 (1 in 40958 alleles in African/African American population in gnomAD v3.1.2 (non-cancer))	BS1	UTR	BP4							BP4, BS1	Likely benign
NM_001127511.3:c.-88T>G		1010774	ClinVar	Uncertain significance	0.0000976 (4 in 40996 alleles in African/African American population in gnomAD v3.1.2 (non-cancer))	BS1	UTR								BS1	Likely benign
NM_001127511.3:c.-87G>A		1051495	ClinVar	Uncertain significance	0.0000154 (1 in 64756 alleles in European (non-Finnish) population in gnomAD v3.1.2 (non-cancer))	BS1	UTR	BP4							BP4, BS1	Likely benign
NM_001127511.3:c.-86G>C		537698	ClinVar	Uncertain significance	0.0000663 (1 in 15094 alleles in Latino/Admixed American population in gnomAD v3.1.2 (non-cancer))	BS1	UTR	BP4							BP4, BS1	Likely benign
NM_001127511.3:c.-86G>A		1054924	ClinVar	Uncertain significance		PM2_supporting	UTR	BP4							BP4, PM2_supporting	Uncertain significance
NM_001127511.3:c.-85C>T		1018387	ClinVar	Uncertain significance		PM2_supporting	UTR								PM2_supporting	Uncertain significance
NM_001127511.3:c.-84T>C		537639	ClinVar	Uncertain significance	0.0001297 (2 in 15420 alleles in European (non-Finnish) population in gnomAD v.2.1.1 (non-cancer))	BS1	UTR	BP4							BP4, BS1	Likely benign
NM_001127511.3:c.-83del		649754	ClinVar, InSiGHT LOVD	Likely benign	0.000209 (1 in 4784 alleles in South Asian population in gnomAD v3.1.2 (non-cancer))	BS1	UTR	BP4							BP4, BS1	Likely benign
NM_001127511.3:c.-83C>T		469816	ClinVar	Uncertain significance	0.0000649 (1 in 15414 alleles in European (non-Finnish) population in gnomAD v.2.1.1 (non-cancer))	BS1	UTR	BP4							BP4, BS1	Likely benign
NM_001127511.3:c.-83C>G		652093	ClinVar	Uncertain significance		PM2_supporting	UTR	BP4							BP4, PM2_supporting	Uncertain significance
NM_001127511.3:c.-83C>A		469815	ClinVar	Uncertain significance		PM2_supporting	UTR	BP4							BP4, PM2_supporting	Uncertain significance
NM_001127511.3:c.-82G>T		1011139	ClinVar	Uncertain significance		PM2_supporting	UTR	BP4							BP4, PM2_supporting	Uncertain significance
NM_001127511.3:c.-82G>A		1043448	ClinVar	Uncertain significance		PM2_supporting	UTR	BP4							BP4, PM2_supporting	Uncertain significance
NM_001127511.3:c.-81A>G		998515	ClinVar	Uncertain significance	0.0000663 (1 in 15086 alleles in Latino/Admixed American population in gnomAD v3.1.2 (non-cancer))	BS1	UTR	BP4							BP4, BS1	Likely benign
NM_001127511.3:c.-79G>T		1004195	ClinVar	Uncertain significance		PM2_supporting	UTR	BP4							BP4, PM2_supporting	Uncertain significance
NM_001127511.3:c.-79G>A		469814	ClinVar	Uncertain significance	0.0006103 (3 in 4916 alleles in East Asian population in gnomAD v3.1.2 (non-cancer))	BS1	UTR	BP4							BP4, BS1	Likely benign
NM_001127511.3:c.-78C>T		469813	ClinVar	Likely benign	0.0001389 (9 in 64796 alleles in European (non-Finnish) population in gnomAD v3.1.2 (non-cancer))	BS1	UTR	BP4							BP4, BS1	Likely benign
NM_001127511.3:c.-78C>G		1045228	ClinVar	Uncertain significance		PM2_supporting	UTR	BP4							BP4, PM2_supporting	Uncertain significance
NM_001127511.3:c.-77T>C		1062567	ClinVar	Uncertain significance		PM2_supporting	UTR	BP4							BP4, PM2_supporting	Uncertain significance
NM_001127511.3:c.-76G>T		1044653	ClinVar	Uncertain significance		PM2_supporting	UTR	BP4							BP4, PM2_supporting	Uncertain significance
NM_001127511.3:c.-74T>C		469812	ClinVar	Uncertain significance		PM2_supporting	UTR	BP4							BP4, PM2_supporting	Uncertain significance
NM_001127511.3:c.-73C>G		469811	ClinVar	Uncertain significance	0.0000662 (1 in 15106 alleles in Latino/Admixed American population in gnomAD v3.1.2 (non-cancer))	BS1	UTR	BP4							BP4, BS1	Likely benign
NM_001127511.3:c.-71del		1043607	ClinVar	Uncertain significance		PM2_supporting	UTR	BP4							BP4, PM2_supporting	Uncertain significance
NM_001127511.3:c.-72C>A		1054798	ClinVar	Uncertain significance		PM2_supporting	UTR	BP4							BP4, PM2_supporting	Uncertain significance
NM_001127511.3:c.-71C>T		469810	ClinVar	Uncertain significance	0.0002085 (1 in 4796 alleles in South Asian population in gnomAD v3.1.2 (non-cancer))	BS1	UTR								BS1	Likely benign
NM_001127511.3:c.-70A>G		1062767	ClinVar	Uncertain significance	0.0000155 (1 in 64716 alleles in European (non-Finnish) population in gnomAD v3.1.2 (non-cancer))	BS1	UTR								BS1	Likely benign
NM_001127511.3:c.-70A>C		665429	ClinVar	Uncertain significance		PM2_supporting	UTR								PM2_supporting	Uncertain significance
NM_001127511.3:c.-68G>C		641235	ClinVar	Uncertain significance	0.0000154 (1 in 64788 alleles in European (non-Finnish) population in gnomAD v3.1.2 (non-cancer))	BS1	UTR								BS1	Likely benign
NM_001127511.3:c.-68G>A		469809	ClinVar	Uncertain significance		PM2_supporting	UTR								PM2_supporting	Uncertain significance
NM_001127511.3:c.-65C>T		469808	ClinVar	Uncertain significance	0.0000154 (1 in 64790 alleles in European (non-Finnish) population in gnomAD v3.1.2 (non-cancer))	BS1	UTR	BP4							BP4, BS1	Likely benign
NM_001127511.3:c.-65_-64del		646746	ClinVar	Uncertain significance		PM2_supporting	UTR								PM2_supporting	Uncertain significance
NM_001127511.3:c.-64T>C		469807	ClinVar	Uncertain significance		PM2_supporting	UTR	BP4							BP4, PM2_supporting	Uncertain significance
NM_001127511.3:c.-59_-57del		1007446	ClinVar	Uncertain significance		PM2_supporting	UTR								PM2_supporting	Uncertain significance
NM_001127511.3:c.-63G>C		1053842	ClinVar	Uncertain significance	0.0000154 (1 in 64788 alleles in European (non-Finnish) population in gnomAD v3.1.2 (non-cancer))	BS1	UTR	BP4							BP4, BS1	Likely benign
NM_001127511.3:c.-63G>A		1003691	ClinVar	Uncertain significance		PM2_supporting	UTR	BP4							BP4, PM2_supporting	Uncertain significance
NM_001127511.3:c.-61T>C		537638	ClinVar	Uncertain significance	0.0000731 (3 in 41038 alleles in African/African American population in gnomAD v3.1.2 (non-cancer))	BS1	UTR	BP4							BP4, BS1	Likely benign
NM_001127511.3:c.-60G>C		1051850	ClinVar	Uncertain significance		PM2_supporting	UTR	BP4							BP4, PM2_supporting	Uncertain significance
NM_001127511.3:c.-60G>A		640889	ClinVar	Uncertain significance		PM2_supporting	UTR	BP4							BP4, PM2_supporting	Uncertain significance
NM_001127511.3:c.-59T>C		537621	ClinVar	Uncertain significance		PM2_supporting	UTR	BP4							BP4, PM2_supporting	Uncertain significance
NM_001127511.3:c.-59T>A		1007283	ClinVar	Uncertain significance		PM2_supporting	UTR	BP4							BP4, PM2_supporting	Uncertain significance
NM_001127511.3:c.-47_-46insGCTGTTGGTG		1010131	ClinVar	Uncertain significance		PM2_supporting	UTR	BP4							BP4, PM2_supporting	Uncertain significance
NM_001127511.3:c.-57G>A		654795	ClinVar	Uncertain significance		PM2_supporting	UTR	BP4							BP4, PM2_supporting	Uncertain significance
NM_001127511.3:c.-56G>C		1051214	ClinVar	Uncertain significance		PM2_supporting	UTR	BP4							BP4, PM2_supporting	Uncertain significance
NM_001127511.3:c.-55C>T		469806	ClinVar, InSiGHT LOVD	Likely benign	0.0000135 (2 in 147858 alleles in Total population in gnomAD v3.1.2 (non-cancer))	BS1	UTR	BP4							BP4, BS1	Likely benign
NM_001127511.3:c.-53G>A		1026043	ClinVar	Uncertain significance		PM2_supporting	UTR	BP4							BP4, PM2_supporting	Uncertain significance
NM_001127511.3:c.-50G>C		1014241	ClinVar	Uncertain significance	0.000089 (2 in 22478 alleles in South Asian population in gnomAD v.2.1.1 (non-cancer))	BS1	UTR	BP4							BP4, BS1	Likely benign
NM_001127511.3:c.-47G>A		1008112	ClinVar	Uncertain significance		PM2_supporting	UTR	BP4							BP4, PM2_supporting	Uncertain significance
NM_001127511.3:c.-46A>G		1010020	ClinVar	Uncertain significance	0.0000663 (1 in 15084 alleles in Latino/Admixed American population in gnomAD v3.1.2 (non-cancer))	BS1	UTR								BS1	Likely benign
NM_001127511.3:c.-44G>A		1035128	ClinVar	Uncertain significance	0.000037 (2 in 54060 alleles in European (non-Finnish) population in gnomAD v.2.1.1 (non-cancer))	BS1	UTR	BP4							BP4, BS1	Likely benign
NM_001127511.3:c.-41G>T		469805	ClinVar	Likely benign	0.0000243 (1 in 41116 alleles in African/African American population in gnomAD v3.1.2 (non-cancer))	BS1	UTR	BP4							BP4, BS1	Likely benign
NM_001127511.3:c.-41G>A		1056278	ClinVar	Uncertain significance		PM2_supporting	UTR	BP4							BP4, PM2_supporting	Uncertain significance
NM_001127511.3:c.-40G>A		1002757	ClinVar	Uncertain significance		PM2_supporting	UTR	BP4							BP4, PM2_supporting	Uncertain significance
NM_001127511.3:c.-39T>C		1044943	ClinVar	Uncertain significance		PM2_supporting	UTR	BP4							BP4, PM2_supporting	Uncertain significance
NM_001127511.3:c.-39T>A		537679	ClinVar	Uncertain significance	0.000123 (3 in 24394 alleles in Latino/Admixed American population in gnomAD v.2.1.1 (non-cancer))	BS1	UTR	BP4							BP4, BS1	Likely benign
NM_001127511.3:c.-36A>G		1062298	ClinVar	Uncertain significance	0.0000154 (1 in 64782 alleles in European (non-Finnish) population in gnomAD v3.1.2 (non-cancer))	BS1	UTR								BS1	Likely benign
NM_001127511.3:c.-35G>C		1062091	ClinVar	Uncertain significance	0.0000154 (1 in 64788 alleles in European (non-Finnish) population in gnomAD v3.1.2 (non-cancer))	BS1	UTR	BP4							BP4, BS1	Likely benign
NM_001127511.3:c.-34C>T		469804	ClinVar	Uncertain significance	0.0001915 (2 in 10446 alleles in East Asian population in gnomAD v.2.1.1 (non-cancer))	BS1	UTR	BP4							BP4, BS1	Likely benign
NM_001127511.3:c.-33A>T		1041142	ClinVar	Uncertain significance	0.0000184 (1 in 54242 alleles in European (non-Finnish) population in gnomAD v.2.1.1 (non-cancer))	BS1	UTR	BP4							BP4, BS1	Likely benign
NM_001127511.3:c.-32del		1006513	ClinVar	Uncertain significance		PM2_supporting	UTR	BP4							BP4, PM2_supporting	Uncertain significance
NM_001127511.3:c.-32C>T		537673	ClinVar	Uncertain significance	0.0000718 (5 in 69674 alleles in European (non-Finnish) population in gnomAD v.2.1.1 (non-cancer))	BS1	UTR	BP4							BP4, BS1	Likely benign
NM_001127511.3:c.-31T>G		439405	ClinVar, InSiGHT LOVD	Benign	0.1119731 (7794 in 69606 alleles in European (non-Finnish) population in gnomAD v.2.1.1 (non-cancer))	BA1	UTR	BP4							BA1	Benign
NM_001127511.3:c.-29A>G		1046204	ClinVar	Uncertain significance		PM2_supporting	UTR	BP4							BP4, PM2_supporting	Uncertain significance
NM_001127511.3:c.-28G>T		1001475	ClinVar	Uncertain significance		PM2_supporting	UTR	BP4							BP4, PM2_supporting	Uncertain significance
NM_001127511.3:c.-28G>A		647151	ClinVar	Uncertain significance		PM2_supporting	UTR	BP4							BP4, PM2_supporting	Uncertain significance
NM_001127511.3:c.-22T>G		652888	ClinVar	Uncertain significance	0.0000184 (1 in 54270 alleles in European (non-Finnish) population in gnomAD v.2.1.1 (non-cancer))	BS1	UTR	BP4							BP4, BS1	Likely benign
NM_001127511.3:c.-21T>G		1003009	ClinVar	Uncertain significance		PM2_supporting	UTR	BP4							BP4, PM2_supporting	Uncertain significance
NM_001127511.3:c.-18C>G		537659	ClinVar	Uncertain significance		PM2_supporting	UTR								PM2_supporting	Uncertain significance
NM_001127511.3:c.-18C>A		575939	ClinVar	Uncertain significance		PM2_supporting	UTR								PM2_supporting	Uncertain significance
NM_001127511.3:c.-17G>C		1039118	ClinVar	Uncertain significance		PM2_supporting	UTR								PM2_supporting	Uncertain significance
NM_001127511.3:c.-14C>T		548714	ClinVar	Uncertain significance		PM2_supporting	UTR								PM2_supporting	Uncertain significance
NM_001127511.3:c.-13C>T		1041770	ClinVar	Uncertain significance		PM2_supporting	UTR								PM2_supporting	Uncertain significance
NM_001127511.3:c.-13C>G		1036910	ClinVar	Uncertain significance	0.0001915 (2 in 10446 alleles in East Asian population in gnomAD v.2.1.1 (non-cancer))	BS1	UTR								BS1	Likely benign
NM_001127511.3:c.-12T>C		371825	ClinVar	Uncertain significance	0.0000185 (1 in 54196 alleles in European (non-Finnish) population in gnomAD v.2.1.1 (non-cancer))	BS1	UTR								BS1	Likely benign
NM_001127511.3:c.-11C>T		1022239	ClinVar	Uncertain significance		PM2_supporting	UTR								PM2_supporting	Uncertain significance
NM_001127511.3:c.-11C>G		1014760	ClinVar	Uncertain significance	0.0000662 (1 in 15100 alleles in Latino/Admixed American population in gnomAD v3.1.2 (non-cancer))	BS1	UTR								BS1	Likely benign
NM_001127511.3:c.-10G>T		1047363	ClinVar	Uncertain significance	0.0000185 (1 in 54144 alleles in European (non-Finnish) population in gnomAD v.2.1.1 (non-cancer))	BS1	UTR								BS1	Likely benign
NM_001127511.3:c.-10G>A		1052636	ClinVar	Uncertain significance		PM2_supporting	UTR								PM2_supporting	Uncertain significance
NM_001127511.3:c.-8C>T		1024095	ClinVar	Uncertain significance		PM2_supporting	UTR								PM2_supporting	Uncertain significance
NM_001127511.3:c.-8C>G		1018713	ClinVar	Uncertain significance		PM2_supporting	UTR								PM2_supporting	Uncertain significance
NM_001127511.3:c.-7_-6delinsAA		1009725	ClinVar	Uncertain significance		PM2_supporting	UTR								PM2_supporting	Uncertain significance
NM_001127511.3:c.-2del		1006610	ClinVar	Uncertain significance	0.000041 (1 in 24412 alleles in Latino/Admixed American population in gnomAD v.2.1.1 (non-cancer))	BS1	UTR								BS1	Likely benign
NM_001127511.3:c.-5C>T		537579	ClinVar	Uncertain significance	0.0000154 (1 in 64798 alleles in European (non-Finnish) population in gnomAD v3.1.2 (non-cancer))	BS1	UTR								BS1	Likely benign
NM_001127511.3:c.-5C>A		548797	ClinVar	Uncertain significance		PM2_supporting	UTR								PM2_supporting	Uncertain significance
NM_001127511.3:c.-4C>G		1014129	ClinVar	Uncertain significance		PM2_supporting	UTR								PM2_supporting	Uncertain significance
NM_001127511.3:c.-3C>G		1053759	ClinVar	Uncertain significance	0.0002669 (6 in 22484 alleles in South Asian population in gnomAD v.2.1.1 (non-cancer))	BS1	UTR								BS1	Likely benign
NM_001127511.3:c.-3C>A		560803	ClinVar	Uncertain significance		PM2_supporting	UTR								PM2_supporting	Uncertain significance
NM_001127511.3:c.-2C>T		469803	ClinVar	Uncertain significance	0.0002025 (1 in 4938 alleles in East Asian population in gnomAD v3.1.2 (non-cancer))	BS1	UTR								BS1	Likely benign
NM_001127511.3:c.-1T>G		1046732	ClinVar	Uncertain significance		PM2_supporting	UTR								PM2_supporting	Uncertain significance
NM_001127511.3:c.-1T>C		1044565	ClinVar	Uncertain significance		PM2_supporting	UTR								PM2_supporting	Uncertain significance
NM_001127511.3:c.-1T>A		1014474	ClinVar	Uncertain significance		PM2_supporting	UTR								PM2_supporting	Uncertain significance
NM_001127511.3:c.1A>T	NP_001120983.2:p.Met1?	548848	ClinVar	Uncertain significance	0.0000309 (2 in 64752 alleles in European (non-Finnish) population in gnomAD v3.1.2 (non-cancer))	BS1	start_lost								BS1	Likely benign
NM_001127511.3:c.1A>G	NP_001120983.2:p.Met1?	469802	ClinVar, InSiGHT LOVD	Uncertain significance	0.0004068 (2 in 4916 alleles in East Asian population in gnomAD v3.1.2 (non-cancer))	BS1	start_lost				BS2_supporting				BS1, BS2_supporting	Likely benign
NM_001127511.3:c.2T>C	NP_001120983.2:p.Met1?	1056601	ClinVar	Uncertain significance	0.0000124 (4 in 323228 alleles in UK Biobank population in UK Biobank)	BS1	start_lost								BS1	Likely benign
NM_001127511.3:c.3G>A	NP_001120983.2:p.Met1?	371850	ClinVar	Uncertain significance	0.0000662 (1 in 15104 alleles in Latino/Admixed American population in gnomAD v3.1.2 (non-cancer))	BS1	start_lost								BS1	Likely benign
NM_001127511.3:c.7G>A	NP_001120983.2:p.Ala3Thr	1021450	ClinVar	Uncertain significance		PM2_supporting	missense	BP1							BP1, PM2_supporting	Uncertain significance
NM_001127511.3:c.9C>T	NP_001120983.2:p.Ala3=	1009800	ClinVar	Uncertain significance	0.0000031 (1 in 323228 alleles in UK Biobank population in UK Biobank)		synonymous	BP4, BP7							BP4, BP7	Likely benign
NM_001127511.3:c.10T>C	NP_001120983.2:p.Ser4Pro	1004100	ClinVar	Uncertain significance		PM2_supporting	missense	BP1							BP1, PM2_supporting	Uncertain significance
NM_001127511.3:c.10T>A	NP_001120983.2:p.Ser4Thr	1063887	ClinVar	Uncertain significance		PM2_supporting	missense	BP1							BP1, PM2_supporting	Uncertain significance
NM_001127511.3:c.12C>T	NP_001120983.2:p.Ser4=	537637	ClinVar	Uncertain significance		PM2_supporting	synonymous	BP4, BP7							BP4, BP7, PM2_supporting	Likely benign
NM_001127511.3:c.15G>C	NP_001120983.2:p.Gly6=	APC_001815	InSiGHT LOVD	Likely benign		PM2_supporting	UTR								PM2_supporting	Uncertain significance
NM_001127511.3:c.16G>A	NP_001120983.2:p.Gly6Ser	469801	ClinVar	Uncertain significance	0.0013477 (20 in 14840 alleles in African/African American population in gnomAD v.2.1.1 (non-cancer))	BA1	missense	BP1							BA1	Benign
NM_001127511.3:c.17G>A	NP_001120983.2:p.Gly6Asp	537620	ClinVar	Uncertain significance		PM2_supporting	missense	BP1							BP1, PM2_supporting	Uncertain significance
NM_001127511.3:c.20C>T	NP_001120983.2:p.Ser7Leu	999712	ClinVar	Uncertain significance	0.0000074 (1 in 134920 alleles in Total population in gnomAD v.2.1.1 (non-cancer))		missense	BP1							BP1	Uncertain significance
NM_001127511.3:c.22G>A	NP_001120983.2:p.Gly8Ser	537575	ClinVar	Likely benign	0.000625 (3 in 4800 alleles in South Asian population in gnomAD v3.1.2 (non-cancer))	BS1	missense	BP1							BP1, BS1	Likely benign
NM_001127511.3:c.25C>T	NP_001120983.2:p.Pro9Ser	1002451	ClinVar	Uncertain significance		PM2_supporting	missense	BP1							BP1, PM2_supporting	Uncertain significance
NM_001127511.3:c.25C>G	NP_001120983.2:p.Pro9Ala	1059108	ClinVar	Uncertain significance		PM2_supporting	missense	BP1							BP1, PM2_supporting	Uncertain significance
NM_001127511.3:c.25C>A	NP_001120983.2:p.Pro9Thr	537655	ClinVar	Uncertain significance	0.0000957 (1 in 10448 alleles in East Asian population in gnomAD v.2.1.1 (non-cancer))	BS1	missense	BP1							BP1, BS1	Likely benign
NM_001127511.3:c.26C>A	NP_001120983.2:p.Pro9Gln	1037697	ClinVar	Uncertain significance		PM2_supporting	missense	BP1							BP1, PM2_supporting	Uncertain significance
NM_001127511.3:c.27G>C	NP_001120983.2:p.Pro9=	662666	ClinVar, InSiGHT LOVD	Uncertain significance	0.0000373 (2 in 53586 alleles in European (non-Finnish) population in gnomAD v.2.1.1 (non-cancer))	BS1	synonymous	BP4, BP7			BS2_supporting				BP4, BP7, BS1, BS2_supporting	Likely benign
NM_001127511.3:c.28G>T	NP_001120983.2:p.Val10Phe	537652	ClinVar	Uncertain significance	0.0000154 (1 in 64796 alleles in European (non-Finnish) population in gnomAD v3.1.2 (non-cancer))	BS1	missense	BP1							BP1, BS1	Likely benign
NM_001127511.3:c.30C>T	NP_001120983.2:p.Val10=	1039883	ClinVar	Uncertain significance		PM2_supporting	synonymous	BP4, BP7							BP4, BP7, PM2_supporting	Likely benign
NM_001127511.3:c.30C>A	NP_001120983.2:p.Val10=	469800	ClinVar	Likely benign	0.0000409 (1 in 24430 alleles in Latino/Admixed American population in gnomAD v.2.1.1 (non-cancer))	BS1	synonymous	BP4, BP7							BP4, BP7, BS1	Likely benign
NM_001127511.3:c.35_36insC	NP_001120983.2:p.Leu13PhefsTer47	1020534	ClinVar	Uncertain significance		PM2_supporting	frameshift								PM2_supporting	Uncertain significance
NM_001127511.3:c.31G>A	NP_001120983.2:p.Ala11Thr	1015447	ClinVar	Uncertain significance	0.0000031 (1 in 323228 alleles in UK Biobank population in UK Biobank)		missense	BP1							BP1	Uncertain significance
NM_001127511.3:c.32C>T	NP_001120983.2:p.Ala11Val	1052452	ClinVar	Uncertain significance		PM2_supporting	missense	BP1							BP1, PM2_supporting	Uncertain significance
NM_001127511.3:c.32C>A	NP_001120983.2:p.Ala11Asp	1051308	ClinVar	Uncertain significance		PM2_supporting	missense	BP1							BP1, PM2_supporting	Uncertain significance
NM_001127511.3:c.33C>G	NP_001120983.2:p.Ala11=	1005957	ClinVar	Uncertain significance		PM2_supporting	synonymous	BP4, BP7							BP4, BP7, PM2_supporting	Likely benign
NM_001127511.3:c.34C>T	NP_001120983.2:p.Pro12Ser	657336	ClinVar	Uncertain significance	0.0000648 (1 in 15422 alleles in European (non-Finnish) population in gnomAD v.2.1.1 (non-cancer))	BS1	missense	BP1							BP1, BS1	Likely benign
NM_001127511.3:c.40_49del	NP_001120983.2:p.Pro14TyrfsTer63	1052820	ClinVar	Uncertain significance		PM2_supporting	frameshift								PM2_supporting	Uncertain significance
NM_001127511.3:c.39G>T	NP_001120983.2:p.Leu13Phe	645413	ClinVar	Uncertain significance		PM2_supporting	missense	BP1							BP1, PM2_supporting	Uncertain significance
NM_001127511.3:c.39G>C	NP_001120983.2:p.Leu13Phe	469799	ClinVar	Uncertain significance	0.0000188 (1 in 53150 alleles in European (non-Finnish) population in gnomAD v.2.1.1 (non-cancer))	BS1	missense	BP1							BP1, BS1	Likely benign
NM_001127511.3:c.39G>A	NP_001120983.2:p.Leu13=	537665	ClinVar	Uncertain significance		PM2_supporting	synonymous								PM2_supporting	Uncertain significance
NM_001127511.3:c.40C>T	NP_001120983.2:p.Pro14Ser	1041283	ClinVar	Uncertain significance		PM2_supporting	missense	BP1							BP1, PM2_supporting	Uncertain significance
NM_001127511.3:c.41C>T	NP_001120983.2:p.Pro14Leu	1057153	ClinVar	Uncertain significance	0.0000409 (1 in 24434 alleles in Latino/Admixed American population in gnomAD v.2.1.1 (non-cancer))	BS1	missense	BP1							BP1, BS1	Likely benign
NM_001127511.3:c.42C>T	NP_001120983.2:p.Pro14=	1057407	ClinVar	Uncertain significance	0.0000674 (1 in 14846 alleles in African/African American population in gnomAD v.2.1.1 (non-cancer))	BS1	synonymous	BP4, BP7							BP4, BP7, BS1	Likely benign
NM_001127511.3:c.46T>G	NP_001120983.2:p.Ser16Ala	1043173	ClinVar	Uncertain significance		PM2_supporting	missense	BP1							BP1, PM2_supporting	Uncertain significance
NM_001127511.3:c.46T>C	NP_001120983.2:p.Ser16Pro	469798	ClinVar	Uncertain significance		PM2_supporting	missense	BP1							BP1, PM2_supporting	Uncertain significance
NM_001127511.3:c.48T>G	NP_001120983.2:p.Ser16=	469797	ClinVar, InSiGHT LOVD	Uncertain significance	0.0000093 (3 in 323194 alleles in UK Biobank population in UK Biobank)		synonymous	BP4, BP7							BP4, BP7	Likely benign
NM_001127511.3:c.48T>C	NP_001120983.2:p.Ser16=	372042	ClinVar	Likely benign	0.0000662 (1 in 15100 alleles in Latino/Admixed American population in gnomAD v3.1.2 (non-cancer))	BS1	synonymous	BP4, BP7			BS2_supporting				BP4, BP7, BS1, BS2_supporting	Likely benign
NM_001127511.3:c.49G>A	NP_001120983.2:p.Val17Ile	1000532	ClinVar	Uncertain significance	0.0000031 (1 in 323228 alleles in UK Biobank population in UK Biobank)		missense	BP1							BP1	Uncertain significance
NM_001127511.3:c.53C>T	NP_001120983.2:p.Pro18Leu	645673	ClinVar	Uncertain significance		PM2_supporting	missense	BP1							BP1, PM2_supporting	Uncertain significance
NM_001127511.3:c.53C>G	NP_001120983.2:p.Pro18Arg	1021661	ClinVar	Uncertain significance		PM2_supporting	missense	BP1							BP1, PM2_supporting	Uncertain significance
NM_001127511.3:c.57_58insC	NP_001120983.2:p.Ser20LeufsTer40	1055861	ClinVar	Uncertain significance		PM2_supporting	frameshift								PM2_supporting	Uncertain significance
NM_001127511.3:c.56C>T	NP_001120983.2:p.Pro19Leu	650349	ClinVar	Uncertain significance	0.000404 (2 in 4950 alleles in East Asian population in gnomAD v3.1.2 (non-cancer))	BS1	missense	BP1							BP1, BS1	Likely benign
NM_001127511.3:c.57C>T	NP_001120983.2:p.Pro19=	1056818	ClinVar	Uncertain significance		PM2_supporting	synonymous	BP4, BP7							BP4, BP7, PM2_supporting	Likely benign
NM_001127511.3:c.59C>G	NP_001120983.2:p.Ser20Ter	1055312	ClinVar	Uncertain significance		PM2_supporting	nonsense								PM2_supporting	Uncertain significance
NM_001127511.3:c.61G>T	NP_001120983.2:p.Val21Phe	1019358	ClinVar	Uncertain significance	0.0000154 (1 in 64794 alleles in European (non-Finnish) population in gnomAD v3.1.2 (non-cancer))	BS1	missense	BP1							BP1, BS1	Likely benign
NM_001127511.3:c.63T>G	NP_001120983.2:p.Val21=	1054516	ClinVar	Uncertain significance		PM2_supporting	synonymous	BP4, BP7							BP4, BP7, PM2_supporting	Likely benign
NM_001127511.3:c.64C>T	NP_001120983.2:p.Leu22Phe	469796	ClinVar	Uncertain significance	0.0000155 (5 in 323228 alleles in UK Biobank population in UK Biobank)	BS1	missense	BP1							BP1, BS1	Likely benign
NM_001127511.3:c.65T>C	NP_001120983.2:p.Leu22Pro	1041235	ClinVar	Uncertain significance		PM2_supporting	missense	BP1							BP1, PM2_supporting	Uncertain significance
NM_001127511.3:c.66C>T	NP_001120983.2:p.Leu22=	537658	ClinVar	Uncertain significance	0.0000957 (1 in 10446 alleles in East Asian population in gnomAD v.2.1.1 (non-cancer))	BS1	synonymous	BP4, BP7							BP4, BP7, BS1	Likely benign
NM_001127511.3:c.66C>A	NP_001120983.2:p.Leu22=	1015097	ClinVar	Uncertain significance		PM2_supporting	synonymous								PM2_supporting	Uncertain significance
NM_001127511.3:c.67G>A	NP_001120983.2:p.Gly23Arg	469795	ClinVar	Uncertain significance	0.0001145 (37 in 323228 alleles in UK Biobank population in UK Biobank)	BS1	missense								BS1	Likely benign
NM_001127511.3:c.69G>T	NP_001120983.2:p.Gly23=	1094350	ClinVar	Likely benign	0.0000445 (1 in 22482 alleles in South Asian population in gnomAD v.2.1.1 (non-cancer))	BS1	synonymous	BP4, BP7							BP4, BP7, BS1	Likely benign
NM_001127511.3:c.71C>T	NP_001120983.2:p.Ser24Phe	371851	ClinVar	Uncertain significance	0.0000736 (5 in 67894 alleles in European (non-Finnish) population in gnomAD v.2.1.1 (non-cancer))	BS1	missense	BP1			BS2_supporting				BP1, BS1, BS2_supporting	Likely benign
NM_001127511.3:c.71C>G	NP_001120983.2:p.Ser24Cys	647742	ClinVar, InSiGHT LOVD	Uncertain significance		PM2_supporting	missense	BP1							BP1, PM2_supporting	Uncertain significance
NM_001127511.3:c.74G>A	NP_001120983.2:p.Trp25Ter	469794	ClinVar	Uncertain significance	0.0000062 (2 in 323228 alleles in UK Biobank population in UK Biobank)		nonsense									Uncertain significance
NM_001127511.3:c.77G>T	NP_001120983.2:p.Ser26Ile	650640	ClinVar	Uncertain significance	0.0000382 (2 in 52384 alleles in European (non-Finnish) population in gnomAD v.2.1.1 (non-cancer))	BS1	missense	BP1							BP1, BS1	Likely benign
NM_001127511.3:c.77G>A	NP_001120983.2:p.Ser26Asn	1009637	ClinVar	Uncertain significance	0.0000031 (1 in 323226 alleles in UK Biobank population in UK Biobank)		missense	BP1							BP1	Uncertain significance
NM_001127511.3:c.78C>T	NP_001120983.2:p.Ser26=	1019645	ClinVar	Uncertain significance		PM2_supporting	synonymous	BP4, BP7							BP4, BP7, PM2_supporting	Likely benign
NM_001127511.3:c.78C>G	NP_001120983.2:p.Ser26Arg	1056172	ClinVar	Uncertain significance		PM2_supporting	missense	BP1							BP1, PM2_supporting	Uncertain significance
NM_001127511.3:c.78C>A	NP_001120983.2:p.Ser26Arg	133505	ClinVar, InSiGHT LOVD	Benign	0.0301805 (448 in 14844 alleles in African/African American population in gnomAD v.2.1.1 (non-cancer))	BA1	missense	BP1							BA1	Benign
NM_001127511.3:c.80C>T	NP_001120983.2:p.Thr27Ile	469793	ClinVar	Uncertain significance	0.0000075 (1 in 133586 alleles in Total population in gnomAD v.2.1.1 (non-cancer))		missense	BP1							BP1	Uncertain significance
NM_001127511.3:c.80C>G	NP_001120983.2:p.Thr27Ser	1016218	ClinVar	Uncertain significance		PM2_supporting	missense	BP1							BP1, PM2_supporting	Uncertain significance
NM_001127511.3:c.82G>C	NP_001120983.2:p.Gly28Arg	1019239	ClinVar	Uncertain significance	0.000417 (2 in 4796 alleles in South Asian population in gnomAD v3.1.2 (non-cancer))	BS1	missense	BP1							BP1, BS1	Likely benign
NM_001127511.3:c.82G>A	NP_001120983.2:p.Gly28Ser	1039450	ClinVar	Uncertain significance	0.0000957 (1 in 10446 alleles in East Asian population in gnomAD v.2.1.1 (non-cancer))	BS1	missense	BP1							BP1, BS1	Likely benign
NM_001127511.3:c.83G>A	NP_001120983.2:p.Gly28Asp	371984	ClinVar	Uncertain significance	0.0002082 (1 in 4804 alleles in South Asian population in gnomAD v3.1.2 (non-cancer))	BS1	missense	BP1							BP1, BS1	Likely benign
NM_001127511.3:c.84C>A	NP_001120983.2:p.Gly28=	1005257	ClinVar	Uncertain significance	0.0000243 (1 in 41130 alleles in African/African American population in gnomAD v3.1.2 (non-cancer))	BS1	synonymous	BP4, BP7							BP4, BP7, BS1	Likely benign
NM_001127511.3:c.85G>T	NP_001120983.2:p.Gly29Cys	649560	ClinVar	Uncertain significance		PM2_supporting	missense	BP1							BP1, PM2_supporting	Uncertain significance
NM_001127511.3:c.85G>A	NP_001120983.2:p.Gly29Ser	1052927	ClinVar	Uncertain significance		PM2_supporting	missense	BP1							BP1, PM2_supporting	Uncertain significance
NM_001127511.3:c.86G>A	NP_001120983.2:p.Gly29Asp	469792	ClinVar	Uncertain significance	0.0000319 (1 in 31370 alleles in Total population in gnomAD v.2.1.1 (non-cancer))	BS1	missense	BP1							BP1, BS1	Likely benign
NM_001127511.3:c.87C>T	NP_001120983.2:p.Gly29=	1018454	ClinVar, InSiGHT LOVD	Uncertain significance	0.0000031 (1 in 323228 alleles in UK Biobank population in UK Biobank)		synonymous	BP4, BP7							BP4, BP7	Likely benign
NM_001127511.3:c.90C>T	NP_001120983.2:p.Ser30=	1052196	ClinVar	Uncertain significance		PM2_supporting	synonymous	BP4, BP7							BP4, BP7, PM2_supporting	Likely benign
NM_001127511.3:c.91A>C	NP_001120983.2:p.Arg31=	537597	ClinVar	Uncertain significance	0.0000445 (1 in 22480 alleles in South Asian population in gnomAD v.2.1.1 (non-cancer))	BS1	synonymous	BP4, BP7							BP4, BP7, BS1	Likely benign
NM_001127511.3:c.92G>A	NP_001120983.2:p.Arg31Lys	1000928	ClinVar	Uncertain significance		PM2_supporting	missense	BP1							BP1, PM2_supporting	Uncertain significance
NM_001127511.3:c.96C>G	NP_001120983.2:p.Ser32Arg	1009811	ClinVar	Uncertain significance	0.0000068 (1 in 147956 alleles in Total population in gnomAD v3.1.2 (non-cancer))		missense									Uncertain significance
NM_001127511.3:c.97_112del	NP_001120983.2:p.Cys33ArgfsTer42	1054334	ClinVar	Uncertain significance		PM2_supporting	frameshift								PM2_supporting	Uncertain significance
NM_001127511.3:c.98_99delinsTT	NP_001120983.2:p.Cys33Phe	1023997	ClinVar	Uncertain significance		PM2_supporting	missense	BP1							BP1, PM2_supporting	Uncertain significance
NM_001127511.3:c.99C>T	NP_001120983.2:p.Cys33=	537602	ClinVar	Uncertain significance	0.0000445 (1 in 22474 alleles in South Asian population in gnomAD v.2.1.1 (non-cancer))	BS1	synonymous	BP4, BP7							BP4, BP7, BS1	Likely benign
NM_001127511.3:c.100G>A	NP_001120983.2:p.Val34Ile	537595	ClinVar	Uncertain significance	0.0000957 (1 in 10446 alleles in East Asian population in gnomAD v.2.1.1 (non-cancer))	BS1	missense	BP1							BP1, BS1	Likely benign
NM_001127511.3:c.100_101del	NP_001120983.2:p.Val34ProfsTer25	1039141	ClinVar	Uncertain significance		PM2_supporting	frameshift								PM2_supporting	Uncertain significance
NM_001127511.3:c.102C>T	NP_001120983.2:p.Val34=	1008085	ClinVar	Uncertain significance		PM2_supporting	synonymous	BP4, BP7							BP4, BP7, PM2_supporting	Likely benign
NM_001127511.3:c.102C>G	NP_001120983.2:p.Val34=	1044100	ClinVar	Uncertain significance	0.0002082 (1 in 4802 alleles in South Asian population in gnomAD v3.1.2 (non-cancer))	BS1	synonymous	BP4, BP7							BP4, BP7, BS1	Likely benign
NM_001127511.3:c.103C>T	NP_001120983.2:p.Arg35Trp	537618	ClinVar	Uncertain significance		PM2_supporting	missense	BP1							BP1, PM2_supporting	Uncertain significance
NM_001127511.3:c.103C>G	NP_001120983.2:p.Arg35Gly	1020829	ClinVar	Uncertain significance		PM2_supporting	missense	BP1							BP1, PM2_supporting	Uncertain significance
NM_001127511.3:c.106C>A	NP_001120983.2:p.Gln36Lys	1047840	ClinVar	Uncertain significance		PM2_supporting	missense	BP1							BP1, PM2_supporting	Uncertain significance
NM_001127511.3:c.107A>G	NP_001120983.2:p.Gln36Arg	659012	ClinVar	Uncertain significance		PM2_supporting	missense	BP1							BP1, PM2_supporting	Uncertain significance
NM_001127511.3:c.109G>A	NP_001120983.2:p.Glu37Lys	1057842	ClinVar	Uncertain significance	0.0000673 (1 in 14848 alleles in African/African American population in gnomAD v.2.1.1 (non-cancer))	BS1	missense	BP1			BS2_supporting				BP1, BS1, BS2_supporting	Likely benign
NM_001127511.3:c.113C>T	NP_001120983.2:p.Thr38Met	648997	ClinVar	Uncertain significance	0.0000445 (1 in 22470 alleles in South Asian population in gnomAD v.2.1.1 (non-cancer))	BS1	missense	BP1							BP1, BS1	Likely benign
NM_001127511.3:c.114G>T	NP_001120983.2:p.Thr38=	1059061	ClinVar	Uncertain significance	0.0000486 (2 in 41124 alleles in African/African American population in gnomAD v3.1.2 (non-cancer))	BS1	synonymous	BP4, BP7							BP4, BP7, BS1	Likely benign
NM_001127511.3:c.114G>C	NP_001120983.2:p.Thr38=	1001779	ClinVar	Uncertain significance	0.0000031 (1 in 323208 alleles in UK Biobank population in UK Biobank)		synonymous	BP4, BP7							BP4, BP7	Likely benign
NM_001127511.3:c.114G>A	NP_001120983.2:p.Thr38=	469791	ClinVar	Uncertain significance	0.0000309 (10 in 323226 alleles in UK Biobank population in UK Biobank)	BS1	synonymous	BP4, BP7							BP4, BP7, BS1	Likely benign
NM_001127511.3:c.116A>G	NP_001120983.2:p.Lys39Arg	1008681	ClinVar	Uncertain significance		PM2_supporting	missense	BP1							BP1, PM2_supporting	Uncertain significance
NM_001127511.3:c.117G>C	NP_001120983.2:p.Lys39Asn	1022241	ClinVar	Uncertain significance		PM2_supporting	missense	BP1							BP1, PM2_supporting	Uncertain significance
NM_001127511.3:c.118A>T	NP_001120983.2:p.Ser40Cys	1056768	ClinVar	Uncertain significance		PM2_supporting	missense	BP1							BP1, PM2_supporting	Uncertain significance
NM_001127511.3:c.119G>T	NP_001120983.2:p.Ser40Ile	1017870	ClinVar	Uncertain significance		PM2_supporting	missense	BP1							BP1, PM2_supporting	Uncertain significance
NM_001127511.3:c.119G>C	NP_001120983.2:p.Ser40Thr	133506	ClinVar, InSiGHT LOVD	Uncertain significance	0.0002962 (20 in 67528 alleles in European (non-Finnish) population in gnomAD v.2.1.1 (non-cancer))	BS1	missense	BP1			BS2				BP1, BS1, BS2	Benign
NM_001127511.3:c.119G>A	NP_001120983.2:p.Ser40Asn	537671	ClinVar	Uncertain significance	0.0000309 (2 in 64796 alleles in European (non-Finnish) population in gnomAD v3.1.2 (non-cancer))	BS1	missense	BP1							BP1, BS1	Likely benign
NM_001127511.3:c.120C>A	NP_001120983.2:p.Ser40Arg	999340	ClinVar	Uncertain significance		PM2_supporting	missense	BP1							BP1, PM2_supporting	Uncertain significance
NM_001127511.3:c.121C>G	NP_001120983.2:p.Pro41Ala	537696	ClinVar	Uncertain significance	0.0001297 (2 in 15416 alleles in European (non-Finnish) population in gnomAD v.2.1.1 (non-cancer))	BS1	missense	BP1							BP1, BS1	Likely benign
NM_001127511.3:c.122C>T	NP_001120983.2:p.Pro41Leu	371917	ClinVar	Uncertain significance	0.0000649 (1 in 15408 alleles in European (non-Finnish) population in gnomAD v.2.1.1 (non-cancer))	BS1	missense	BP1							BP1, BS1	Likely benign
NM_001127511.3:c.122C>G	NP_001120983.2:p.Pro41Arg	1034624	ClinVar	Uncertain significance		PM2_supporting	missense	BP1							BP1, PM2_supporting	Uncertain significance
NM_001127511.3:c.123G>T	NP_001120983.2:p.Pro41=	537598	ClinVar	Uncertain significance	0.000115 (1 in 8694 alleles in African/African American population in gnomAD v.2.1.1 (non-cancer))	BS1	synonymous	BP4, BP7							BP4, BP7, BS1	Likely benign
NM_001127511.3:c.123G>C	NP_001120983.2:p.Pro41=	1005070	ClinVar	Uncertain significance		PM2_supporting	synonymous	BP4, BP7							BP4, BP7, PM2_supporting	Likely benign
NM_001127511.3:c.123G>A	NP_001120983.2:p.Pro41=	537660	ClinVar	Uncertain significance	0.0000243 (1 in 41132 alleles in African/African American population in gnomAD v3.1.2 (non-cancer))	BS1	synonymous	BP4, BP7							BP4, BP7, BS1	Likely benign
NM_001127511.3:c.124G>A	NP_001120983.2:p.Gly42Ser	371913	ClinVar	Uncertain significance		PM2_supporting	missense	BP1							BP1, PM2_supporting	Uncertain significance
NM_001127511.3:c.125G>C	NP_001120983.2:p.Gly42Ala	1026480	ClinVar	Uncertain significance		PM2_supporting	missense	BP1							BP1, PM2_supporting	Uncertain significance
NM_001127511.3:c.125G>A	NP_001120983.2:p.Gly42Asp	371861	ClinVar	Uncertain significance	0.0016227 (41 in 25266 alleles in Latino/Admixed American population in gnomAD v.2.1.1 (non-cancer))	BA1	missense	BP1							BA1	Benign
NM_001127511.3:c.127G>A	NP_001120983.2:p.Gly43Ser	658220	ClinVar	Uncertain significance		PM2_supporting	missense	BP1							BP1, PM2_supporting	Uncertain significance
NM_001127511.3:c.129C>T	NP_001120983.2:p.Gly43=	1041236	ClinVar	Uncertain significance		PM2_supporting	synonymous	BP4, BP7							BP4, BP7, PM2_supporting	Likely benign
NM_001127511.3:c.130G>C	NP_001120983.2:p.Ala44Pro	469790	ClinVar	Uncertain significance	0.0000243 (1 in 41116 alleles in African/African American population in gnomAD v3.1.2 (non-cancer))	BS1	missense	BP1							BP1, BS1	Likely benign
NM_001127511.3:c.130G>A	NP_001120983.2:p.Ala44Thr	371859	ClinVar	Uncertain significance	0.0008332 (10 in 12002 alleles in East Asian population in gnomAD v.2.1.1 (non-cancer))	BS1	missense	BP1							BP1, BS1	Likely benign
NM_001127511.3:c.131C>G	NP_001120983.2:p.Ala44Gly	1008108	ClinVar	Uncertain significance		PM2_supporting	missense	BP1							BP1, PM2_supporting	Uncertain significance
NM_001127511.3:c.133C>T	NP_001120983.2:p.Arg45Cys	469789	ClinVar	Uncertain significance	0.0000577 (3 in 51978 alleles in European (non-Finnish) population in gnomAD v.2.1.1 (non-cancer))	BS1	missense	BP1							BP1, BS1	Likely benign
NM_001127511.3:c.133C>G	NP_001120983.2:p.Arg45Gly	1057797	ClinVar	Uncertain significance	0.0004047 (2 in 4942 alleles in East Asian population in gnomAD v3.1.2 (non-cancer))	BS1	missense	BP1							BP1, BS1	Likely benign
NM_001127511.3:c.133C>A	NP_001120983.2:p.Arg45Ser	1055897	ClinVar	Uncertain significance		PM2_supporting	missense	BP1							BP1, PM2_supporting	Uncertain significance
NM_001127511.3:c.134G>C	NP_001120983.2:p.Arg45Pro	537689	ClinVar	Uncertain significance	0.000077 (4 in 51964 alleles in European (non-Finnish) population in gnomAD v.2.1.1 (non-cancer))	BS1	missense	BP1			BS2_supporting				BP1, BS1, BS2_supporting	Likely benign
NM_001127511.3:c.134G>A	NP_001120983.2:p.Arg45His	548852	ClinVar	Uncertain significance		PM2_supporting	missense	BP1							BP1, PM2_supporting	Uncertain significance
NM_001127511.3:c.135T>C	NP_001120983.2:p.Arg45=	514764	ClinVar	Likely benign		PM2_supporting	synonymous	BP4, BP7							BP4, BP7, PM2_supporting	Likely benign
NM_001127511.3:c.136A>C	NP_001120983.2:p.Thr46Pro	537610	ClinVar	Uncertain significance	0.0000445 (1 in 22456 alleles in South Asian population in gnomAD v.2.1.1 (non-cancer))	BS1	missense	BP1							BP1, BS1	Likely benign
NM_001127511.3:c.137C>T	NP_001120983.2:p.Thr46Ile	505522	ClinVar	Uncertain significance	0.0000248 (8 in 323228 alleles in UK Biobank population in UK Biobank)	BS1	missense	BP1							BP1, BS1	Likely benign
NM_001127511.3:c.140C>G	NP_001120983.2:p.Ser47Cys	1024504	ClinVar	Uncertain significance		PM2_supporting	missense	BP1							BP1, PM2_supporting	Uncertain significance
NM_001127511.3:c.141T>G	NP_001120983.2:p.Ser47=	1063862	ClinVar	Uncertain significance	0.0000243 (1 in 41116 alleles in African/African American population in gnomAD v3.1.2 (non-cancer))	BS1	synonymous	BP4, BP7							BP4, BP7, BS1	Likely benign
NM_001127511.3:c.145C>T	NP_001120983.2:p.His49Tyr	1042946	ClinVar	Uncertain significance		PM2_supporting	missense	BP1							BP1, PM2_supporting	Uncertain significance
NM_001127511.3:c.146del	NP_001120983.2:p.His49ProfsTer31	1012016	ClinVar	Uncertain significance		PM2_supporting	frameshift								PM2_supporting	Uncertain significance
NM_001127511.3:c.146A>G	NP_001120983.2:p.His49Arg	1008675	ClinVar	Uncertain significance	0.0000244 (1 in 41046 alleles in African/African American population in gnomAD v3.1.2 (non-cancer))	BS1	missense	BP1							BP1, BS1	Likely benign
NM_001127511.3:c.148T>G	NP_001120983.2:p.Trp50Gly	1054708	ClinVar	Uncertain significance		PM2_supporting	missense	BP1							BP1, PM2_supporting	Uncertain significance
NM_001127511.3:c.148T>C	NP_001120983.2:p.Trp50Arg	537686	ClinVar	Uncertain significance	0.0000154 (1 in 64768 alleles in European (non-Finnish) population in gnomAD v3.1.2 (non-cancer))	BS1	missense	BP1							BP1, BS1	Likely benign
NM_001127511.3:c.149G>C	NP_001120983.2:p.Trp50Ser	548731	ClinVar	Uncertain significance	0.0000958 (1 in 10440 alleles in East Asian population in gnomAD v.2.1.1 (non-cancer))	BS1	missense	BP1							BP1, BS1	Likely benign
NM_001127511.3:c.150G>A	NP_001120983.2:p.Trp50Ter	469788	ClinVar	Uncertain significance	0.0000309 (2 in 64772 alleles in European (non-Finnish) population in gnomAD v3.1.2 (non-cancer))	BS1	nonsense	PVS1							PVS1, BS1	Uncertain significance
NM_001127511.3:c.151G>A	NP_001120983.2:p.Ala51Thr	1038806	ClinVar	Uncertain significance		PM2_supporting	missense	BP1							BP1, PM2_supporting	Uncertain significance
NM_001127511.3:c.152C>T	NP_001120983.2:p.Ala51Val	1062203	ClinVar	Uncertain significance	0.000065 (1 in 15384 alleles in European (non-Finnish) population in gnomAD v.2.1.1 (non-cancer))	BS1	missense								BS1	Likely benign
NM_001127511.3:c.153G>T	NP_001120983.2:p.Ala51=	1021663	ClinVar	Uncertain significance		PM2_supporting	synonymous	BP4, BP7							BP4, BP7, PM2_supporting	Likely benign
NM_001127511.3:c.154A>G	NP_001120983.2:p.Ser52Gly	537603	ClinVar	Uncertain significance		PM2_supporting	missense	BP1							BP1, PM2_supporting	Uncertain significance
NM_001127511.3:c.155G>C	NP_001120983.2:p.Ser52Thr	537590	ClinVar	Uncertain significance		PM2_supporting	missense	BP1							BP1, PM2_supporting	Uncertain significance
NM_001127511.3:c.156C>T	NP_001120983.2:p.Ser52=	1020281	ClinVar	Uncertain significance	0.0000154 (1 in 64760 alleles in European (non-Finnish) population in gnomAD v3.1.2 (non-cancer))	BS1	synonymous	BP4, BP7							BP4, BP7, BS1	Likely benign
NM_001127511.3:c.156C>A	NP_001120983.2:p.Ser52Arg	1061069	ClinVar	Uncertain significance	0.0000031 (1 in 323220 alleles in UK Biobank population in UK Biobank)		missense	BP1							BP1	Uncertain significance
NM_001127511.3:c.157G>C	NP_001120983.2:p.Val53Leu	469787	ClinVar	Uncertain significance		PM2_supporting	missense	BP1							BP1, PM2_supporting	Uncertain significance
NM_001127511.3:c.159C>T	NP_001120983.2:p.Val53=	1006594	ClinVar	Uncertain significance	0.0000243 (1 in 41100 alleles in African/African American population in gnomAD v3.1.2 (non-cancer))	BS1	synonymous	BP4, BP7							BP4, BP7, BS1	Likely benign
NM_001127511.3:c.161G>A	NP_001120983.2:p.Trp54Ter	1012124	ClinVar, InSiGHT LOVD	Uncertain significance		PM2_supporting	nonsense	PVS1							PVS1, PM2_supporting	Likely pathogenic
NM_001127511.3:c.163C>T	NP_001120983.2:p.Gln55Ter	1042535	ClinVar	Uncertain significance	0.0000243 (1 in 41090 alleles in African/African American population in gnomAD v3.1.2 (non-cancer))	BS1	nonsense	PVS1							PVS1, BS1	Uncertain significance
NM_001127511.3:c.163C>A	NP_001120983.2:p.Gln55Lys	537613	ClinVar, InSiGHT LOVD	Uncertain significance	0.0000411 (1 in 24340 alleles in Latino/Admixed American population in gnomAD v.2.1.1 (non-cancer))	BS1	splice	BP4							BP4, BS1	Likely benign
NM_001127511.3:c.165G>C	NP_001120983.2:p.Gln55His	1042698	ClinVar	Uncertain significance		PM2_supporting	splice								PM2_supporting	Uncertain significance
NM_001127511.3:c.165+1G>A		537591	ClinVar	Uncertain significance	0.00061 (3 in 4918 alleles in East Asian population in gnomAD v3.1.2 (non-cancer))	BS1	splice	PP3							PP3, BS1	Uncertain significance
NM_001127511.3:c.165+3G>T		537634	ClinVar	Uncertain significance	0.0000587 (3 in 51066 alleles in European (non-Finnish) population in gnomAD v.2.1.1 (non-cancer))	BS1	splice								BS1	Likely benign
NM_001127511.3:c.165+4A>G		1026624	ClinVar	Uncertain significance		PM2_supporting	splice								PM2_supporting	Uncertain significance
NM_001127511.3:c.165+10G>T		537645	ClinVar	Uncertain significance	0.000065 (1 in 15378 alleles in European (non-Finnish) population in gnomAD v.2.1.1 (non-cancer))	BS1	intron	BP4, BP7							BP4, BP7, BS1	Likely benign
NM_001127511.3:c.165+10_165+18del		1046502	ClinVar	Uncertain significance		PM2_supporting	intron	BP4, BP7							BP4, BP7, PM2_supporting	Likely benign
NM_001127511.3:c.165+15A>G		1026010	ClinVar	Uncertain significance		PM2_supporting	intron	BP4, BP7							BP4, BP7, PM2_supporting	Likely benign
NM_001127511.3:c.165+16G>C		537667	ClinVar	Benign		PM2_supporting	intron	BP4, BP7							BP4, BP7, PM2_supporting	Likely benign
NM_001127511.3:c.165+16G>A		1024100	ClinVar	Uncertain significance	0.0000456 (1 in 21906 alleles in South Asian population in gnomAD v.2.1.1 (non-cancer))	BS1	intron	BP4, BP7							BP4, BP7, BS1	Likely benign
NM_001127511.3:c.165+17G>T		371827	ClinVar	Uncertain significance		PM2_supporting	intron	BP4, BP7							BP4, BP7, PM2_supporting	Likely benign
NM_001127511.3:c.165+17G>A		469786	ClinVar	Uncertain significance	0.0000244 (1 in 41032 alleles in African/African American population in gnomAD v3.1.2 (non-cancer))	BS1	intron	BP4, BP7							BP4, BP7, BS1	Likely benign
NM_001127511.3:c.165+19A>G		469785	ClinVar	Uncertain significance	0.00021 (1 in 4762 alleles in South Asian population in gnomAD v3.1.2 (non-cancer))	BS1	intron	BP4, BP7							BP4, BP7, BS1	Likely benign
NM_001127511.3:c.165+20T>C		469784	ClinVar	Uncertain significance	0.0001327 (2 in 15074 alleles in Latino/Admixed American population in gnomAD v3.1.2 (non-cancer))	BS1	intron	BP4, BP7							BP4, BP7, BS1	Likely benign
NM_001127511.3:c.165+25G>A		223436	ClinVar	Likely benign	0.0000672 (3 in 44662 alleles in European (non-Finnish) population in gnomAD v.2.1.1 (non-cancer))	BS1	intron	BP4, BP7							BP4, BP7, BS1	Likely benign
NM_001127511.3:c.165+370A>G		223395	ClinVar	Likely benign	0.0086088 (75 in 8712 alleles in African/African American population in gnomAD v.2.1.1 (non-cancer))	BA1	intron	BP4, BP7							BA1	Benign
NM_001127511.3:c.165+434T>C		223399	ClinVar	Likely benign	0.0078976 (248 in 31402 alleles in Total population in gnomAD v.2.1.1 (non-cancer))	BA1	intron	BP4, BP7							BA1	Benign
NM_001127511.3:c.165+636G>C		223397	ClinVar	Likely benign	0.0000154 (1 in 64796 alleles in European (non-Finnish) population in gnomAD v3.1.2 (non-cancer))	BS1	intron	BP4, BP7							BP4, BP7, BS1	Likely benign
NM_001127511.3:c.165+915C>T		223450	ClinVar	Likely benign	0.001921 (29 in 15096 alleles in Latino/Admixed American population in gnomAD v3.1.2 (non-cancer))	BA1	intron	BP4, BP7							BA1	Benign
NM_001127511.3:c.165+1074A>C		223443	ClinVar	Likely benign	0.0000772 (5 in 64804 alleles in European (non-Finnish) population in gnomAD v3.1.2 (non-cancer))	BS1	intron	BP4, BP7							BP4, BP7, BS1	Likely benign
NM_001127511.3:c.165+16249G>A		223413	ClinVar	Likely benign	0.0037609 (58 in 15422 alleles in European (non-Finnish) population in gnomAD v.2.1.1 (non-cancer))	BA1	intron	BP4, BP7							BA1	Benign
NM_001127511.3:c.165+19920A>G		223442	ClinVar	Likely benign	0.0073609 (477 in 64802 alleles in European (non-Finnish) population in gnomAD v3.1.2 (non-cancer))	BA1	intron	BP4, BP7							BA1	Benign
NM_001127511.3:c.165+20015G>T		82288	ClinVar	Uncertain significance		PM2_supporting	intron	BP4, BP7							BP4, BP7, PM2_supporting	Likely benign
NM_001127511.3:c.165+20015G>A		82696	ClinVar	Uncertain significance		PM2_supporting	intron	BP4, BP7							BP4, BP7, PM2_supporting	Likely benign
NM_001127511.3:c.165+20045A>C		82697	ClinVar	Uncertain significance		PM2_supporting	intron	BP4, BP7							BP4, BP7, PM2_supporting	Likely benign
NM_001127511.3:c.165+20046C>T		82698	ClinVar	Uncertain significance		PM2_supporting	intron	BP4, BP7							BP4, BP7, PM2_supporting	Likely benign
NM_001127511.3:c.165+20047C>T		82699	ClinVar	Uncertain significance		PM2_supporting	intron	BP4, BP7							BP4, BP7, PM2_supporting	Likely benign
NM_001127511.3:c.165+20065C>A		82700	ClinVar	Uncertain significance		PM2_supporting	intron	BP4, BP7							BP4, BP7, PM2_supporting	Likely benign
NM_001127511.3:c.165+20386C>A		82701	ClinVar	Uncertain significance		PM2_supporting	intron	BP4, BP7							BP4, BP7, PM2_supporting	Likely benign
NM_001127511.3:c.165+20389G>C		82702	ClinVar	Uncertain significance		PM2_supporting	intron	BP4, BP7							BP4, BP7, PM2_supporting	Likely benign
NM_001127511.3:c.165+20391G>C		82703	ClinVar	Uncertain significance		PM2_supporting	intron	BP4, BP7							BP4, BP7, PM2_supporting	Likely benign
NM_001127511.3:c.165+20395A>C		82704	ClinVar	Uncertain significance		PM2_supporting	intron	BP4, BP7							BP4, BP7, PM2_supporting	Likely benign
NM_001127511.3:c.165+20431G>T		82705	ClinVar	Uncertain significance		PM2_supporting	intron	BP4, BP7							BP4, BP7, PM2_supporting	Likely benign
NM_001127511.3:c.165+20528G>C		82289	ClinVar	Uncertain significance		PM2_supporting	intron	BP4, BP7							BP4, BP7, PM2_supporting	Likely benign
NM_001127511.3:c.165+20531T>G		82706	ClinVar	Uncertain significance		PM2_supporting	intron	BP4, BP7							BP4, BP7, PM2_supporting	Likely benign
NM_001127511.3:c.165+20534G>C		82290	ClinVar	Uncertain significance		PM2_supporting	intron	BP4, BP7							BP4, BP7, PM2_supporting	Likely benign
NM_001127511.3:c.165+20687A>G		82291	ClinVar	Uncertain significance		PM2_supporting	intron	BP4, BP7							BP4, BP7, PM2_supporting	Likely benign
NM_001127511.3:c.165+20758G>T		82292	ClinVar	Uncertain significance		PM2_supporting	intron	BP4, BP7							BP4, BP7, PM2_supporting	Likely benign
NM_001127511.3:c.165+20759T>G		82293	ClinVar	Uncertain significance		PM2_supporting	intron	BP4, BP7							BP4, BP7, PM2_supporting	Likely benign
NM_001127511.3:c.165+20760T>C		82294	ClinVar	Uncertain significance		PM2_supporting	intron	BP4, BP7							BP4, BP7, PM2_supporting	Likely benign
NM_001127511.3:c.165+20767T>G		82295	ClinVar	Uncertain significance		PM2_supporting	intron	BP4, BP7							BP4, BP7, PM2_supporting	Likely benign
NM_001127511.3:c.165+20768T>G		82707	ClinVar	Uncertain significance		PM2_supporting	intron	BP4, BP7							BP4, BP7, PM2_supporting	Likely benign
NM_001127511.3:c.165+20769G>T		82708	ClinVar	Uncertain significance		PM2_supporting	intron	BP4, BP7							BP4, BP7, PM2_supporting	Likely benign
NM_001127511.3:c.165+20821G>T		82296	ClinVar	Uncertain significance	0.0000157 (1 in 63846 alleles in European (non-Finnish) population in gnomAD v3.1.2 (non-cancer))	BS1	intron	BP4, BP7							BP4, BP7, BS1	Likely benign
NM_001127511.3:c.165+20821G>A		82709	ClinVar	Uncertain significance		PM2_supporting	intron	BP4, BP7							BP4, BP7, PM2_supporting	Likely benign
NM_001127511.3:c.165+20822T>G		82710	ClinVar	Uncertain significance	0.000295 (4 in 13558 alleles in European (non-Finnish) population in gnomAD v.2.1.1 (non-cancer))	BS1	intron	BP4, BP7							BP4, BP7, BS1	Likely benign
NM_001127511.3:c.165+20896A>T		82711	ClinVar	Uncertain significance	0.4772163 (7310 in 15318 alleles in European (non-Finnish) population in gnomAD v.2.1.1 (non-cancer))	BA1	intron	BP4, BP7							BA1	Benign
NM_001127511.3:c.165+21162T>C		82297	ClinVar	Uncertain significance		PM2_supporting	intron	BP4, BP7							BP4, BP7, PM2_supporting	Likely benign
NM_001127511.3:c.165+21163C>T		82298	ClinVar	Uncertain significance		PM2_supporting	intron	BP4, BP7							BP4, BP7, PM2_supporting	Likely benign
NM_001127511.3:c.165+21247G>C		82712	ClinVar	Uncertain significance	1 (4952 in 4952 alleles in Allele Count East Asian population in gnomAD v3.1.2 (non-cancer))	BA1	intron	BP4, BP7							BA1	Benign
NM_001127511.3:c.165+21707A>G		82299	ClinVar	Uncertain significance		PM2_supporting	intron	BP4, BP7							BP4, BP7, PM2_supporting	Likely benign
NM_001127511.3:c.165+21708C>A		82300	ClinVar	Uncertain significance		PM2_supporting	intron	BP4, BP7							BP4, BP7, PM2_supporting	Likely benign
NM_001127511.3:c.165+21747G>T		82301	ClinVar	Uncertain significance		PM2_supporting	intron	BP4, BP7							BP4, BP7, PM2_supporting	Likely benign
NM_001127511.3:c.165+21803C>A		82302	ClinVar	Uncertain significance		PM2_supporting	intron	BP4, BP7							BP4, BP7, PM2_supporting	Likely benign
NM_001127511.3:c.165+21909G>A		82303	ClinVar	Uncertain significance		PM2_supporting	intron	BP4, BP7							BP4, BP7, PM2_supporting	Likely benign
NM_001127511.3:c.165+22164T>C		223421	ClinVar	Likely benign	0.0076905 (67 in 8712 alleles in African/African American population in gnomAD v.2.1.1 (non-cancer))	BA1	intron	BP4, BP7							BA1	Benign
NM_001127511.3:c.165+22188A>T		82304	ClinVar	Uncertain significance		PM2_supporting	intron	BP4, BP7							BP4, BP7, PM2_supporting	Likely benign
NM_001127511.3:c.165+22445G>T		82713	ClinVar	Uncertain significance		PM2_supporting	intron	BP4, BP7							BP4, BP7, PM2_supporting	Likely benign
NM_001127511.3:c.165+22536G>T		82714	ClinVar	Uncertain significance		PM2_supporting	intron	BP4, BP7							BP4, BP7, PM2_supporting	Likely benign
NM_001127511.3:c.165+22544A>G		82305	ClinVar	Uncertain significance		PM2_supporting	intron	BP4, BP7							BP4, BP7, PM2_supporting	Likely benign
NM_001127511.3:c.165+22819T>C		82306	ClinVar	Uncertain significance		PM2_supporting	intron	BP4, BP7							BP4, BP7, PM2_supporting	Likely benign
NM_001127511.3:c.165+22945G>C		82715	ClinVar	Uncertain significance	1 (4950 in 4950 alleles in Allele Count East Asian population in gnomAD v3.1.2 (non-cancer))	BA1	intron	BP4, BP7							BA1	Benign
NM_001127511.3:c.165+23128C>A		82716	ClinVar	Uncertain significance		PM2_supporting	intron	BP4, BP7							BP4, BP7, PM2_supporting	Likely benign
NM_001127511.3:c.165+23451A>G		82307	ClinVar	Uncertain significance	0.0000154 (1 in 64808 alleles in European (non-Finnish) population in gnomAD v3.1.2 (non-cancer))	BS1	intron	BP4, BP7							BP4, BP7, BS1	Likely benign
NM_001127511.3:c.165+23563C>T		82717	ClinVar	Uncertain significance	0.3757469 (5785 in 15396 alleles in European (non-Finnish) population in gnomAD v.2.1.1 (non-cancer))	BA1	intron	BP4, BP7							BA1	Benign
NM_001127511.3:c.165+23715G>T		82718	ClinVar	Uncertain significance		PM2_supporting	intron	BP4, BP7							BP4, BP7, PM2_supporting	Likely benign
NM_001127511.3:c.165+23937T>G		82308	ClinVar	Uncertain significance		PM2_supporting	intron	BP4, BP7							BP4, BP7, PM2_supporting	Likely benign
NM_001127511.3:c.165+24001T>C		82309	ClinVar	Uncertain significance		PM2_supporting	intron	BP4, BP7							BP4, BP7, PM2_supporting	Likely benign
NM_001127511.3:c.165+25278G>T		82310	ClinVar	Uncertain significance		PM2_supporting	UTR	BP4							BP4, PM2_supporting	Uncertain significance
NM_001127511.3:c.165+25302G>T		82719	ClinVar	Uncertain significance		PM2_supporting	UTR	BP4							BP4, PM2_supporting	Uncertain significance
NM_001127511.3:c.165+25847T>G		82720	ClinVar	Uncertain significance		PM2_supporting	UTR	BP4							BP4, PM2_supporting	Uncertain significance
NM_001127511.3:c.165+25849G>C		82721	ClinVar	Uncertain significance		PM2_supporting	UTR	BP4							BP4, PM2_supporting	Uncertain significance
NM_001127511.3:c.165+26182A>C		82311	ClinVar	Uncertain significance		PM2_supporting	UTR	BP4							BP4, PM2_supporting	Uncertain significance
NM_001127511.3:c.165+26227C>A		82312	ClinVar	Uncertain significance		PM2_supporting	UTR	BP4							BP4, PM2_supporting	Uncertain significance
NM_001127511.3:c.165+26367A>G		82313	ClinVar	Uncertain significance	0.1313029 (651 in 4958 alleles in East Asian population in gnomAD v3.1.2 (non-cancer))	BA1	UTR	BP4							BA1	Benign
NM_001127511.3:c.165+26388T>C		82314	ClinVar	Uncertain significance		PM2_supporting	UTR	BP4							BP4, PM2_supporting	Uncertain significance
NM_001127511.3:c.165+26518G>A		82315	ClinVar	Uncertain significance	0.0104839 (52 in 4960 alleles in East Asian population in gnomAD v3.1.2 (non-cancer))	BA1	UTR	BP4							BA1	Benign
NM_001127511.3:c.165+26855C>A		82316	ClinVar	Uncertain significance	0.0000155 (1 in 64640 alleles in European (non-Finnish) population in gnomAD v3.1.2 (non-cancer))	BS1	UTR	BP4							BP4, BS1	Likely benign
NM_001127511.3:c.165+26904T>G		82317	ClinVar	Uncertain significance		PM2_supporting	UTR								PM2_supporting	Uncertain significance
NM_001127511.3:c.165+26911G>T		82722	ClinVar	Uncertain significance	0.0300933 (413 in 13724 alleles in African/African American population in gnomAD v3.1.2 (non-cancer))	BA1	UTR	BP4							BA1	Benign
NM_001127511.3:c.165+26986G>A		82723	ClinVar	Uncertain significance	0.0158436 (77 in 4860 alleles in East Asian population in gnomAD v3.1.2 (non-cancer))	BA1	UTR	BP4							BA1	Benign
NM_001127511.3:c.165+26989G>C		82318	ClinVar	Uncertain significance		PM2_supporting	UTR	BP4							BP4, PM2_supporting	Uncertain significance
NM_001127511.3:c.165+27024T>G		82319	ClinVar	Uncertain significance		PM2_supporting	UTR	BP4							BP4, PM2_supporting	Uncertain significance
NM_001127511.3:c.165+27250T>C		82320	ClinVar	Uncertain significance		PM2_supporting	UTR	BP4							BP4, PM2_supporting	Uncertain significance
NM_001127511.3:c.165+27344A>G		82724	ClinVar	Uncertain significance	0.0000648 (1 in 15422 alleles in European (non-Finnish) population in gnomAD v.2.1.1 (non-cancer))	BS1	UTR	BP4							BP4, BS1	Likely benign
NM_001127511.3:c.165+27358A>G		82725	ClinVar	Uncertain significance		PM2_supporting	UTR	BP4							BP4, PM2_supporting	Uncertain significance
NM_001127511.3:c.165+27849C>A		82726	ClinVar	Uncertain significance		PM2_supporting	UTR	BP4							BP4, PM2_supporting	Uncertain significance
NM_001127511.3:c.165+27966C>A		82321	ClinVar	Uncertain significance		PM2_supporting	UTR	BP4							BP4, PM2_supporting	Uncertain significance
NM_001127511.3:c.165+28050G>A		82322	ClinVar	Uncertain significance		PM2_supporting	UTR	BP4							BP4, PM2_supporting	Uncertain significance
NM_001127511.3:c.165+28442T>C		82727	ClinVar	Uncertain significance		PM2_supporting	UTR	BP4							BP4, PM2_supporting	Uncertain significance
NM_001127511.3:c.165+28443G>T		82728	ClinVar	Uncertain significance		PM2_supporting	UTR	BP4							BP4, PM2_supporting	Uncertain significance
NM_001127511.3:c.165+28770A>C		82323	ClinVar	Uncertain significance		PM2_supporting	UTR	BP4							BP4, PM2_supporting	Uncertain significance
NM_001127511.3:c.165+28811A>G		82324	ClinVar	Uncertain significance		PM2_supporting	UTR	BP4							BP4, PM2_supporting	Uncertain significance
NM_001127511.3:c.165+28891G>C		1282257	ClinVar	Benign	0.1341562 (663 in 4942 alleles in East Asian population in gnomAD v3.1.2 (non-cancer))	BA1	UTR	BP4							BA1	Benign
NM_001127511.3:c.165+29214A>G		386418	ClinVar	Benign	0.1005516 (875 in 8702 alleles in African/African American population in gnomAD v.2.1.1 (non-cancer))	BA1	UTR	BP4							BA1	Benign
NM_001127511.3:c.166-29134C>T		386419	ClinVar	Benign	0.0988327 (1524 in 15420 alleles in European (non-Finnish) population in gnomAD v.2.1.1 (non-cancer))	BA1	UTR	BP4							BA1	Benign
NM_001127511.3:c.166-29015A>T		516825	ClinVar	Benign	0.1386332 (1205 in 8692 alleles in African/African American population in gnomAD v.2.1.1 (non-cancer))	BA1	UTR	BP4							BA1	Benign
NM_001127511.3:c.166-28961T>A		82729	ClinVar	Uncertain significance		PM2_supporting	UTR	BP4							BP4, PM2_supporting	Uncertain significance
NM_001127511.3:c.166-28960A>T		82730	ClinVar	Uncertain significance		PM2_supporting	UTR	BP4							BP4, PM2_supporting	Uncertain significance
NM_001127511.3:c.166-28929A>T		82731	ClinVar	Uncertain significance		PM2_supporting	UTR	BP4							BP4, PM2_supporting	Uncertain significance
NM_001127511.3:c.166-28922G>A		506405	ClinVar	Benign	0.0508494 (443 in 8712 alleles in African/African American population in gnomAD v.2.1.1 (non-cancer))	BA1	UTR	BP4							BA1	Benign
NM_001127511.3:c.166-28783T>C		82732	ClinVar	Uncertain significance		PM2_supporting	UTR	BP4							BP4, PM2_supporting	Uncertain significance
NM_001127511.3:c.166-28742A>C		82325	ClinVar	Uncertain significance		PM2_supporting	UTR	BP4							BP4, PM2_supporting	Uncertain significance
NM_001127511.3:c.166-28739T>C		82733	ClinVar	Uncertain significance		PM2_supporting	UTR	BP4							BP4, PM2_supporting	Uncertain significance
NM_001127511.3:c.166-28714C>A		82734	ClinVar	Uncertain significance		PM2_supporting	UTR	BP4							BP4, PM2_supporting	Uncertain significance
NM_001127511.3:c.166-28674G>A		512680	ClinVar	Likely benign	0.0002082 (1 in 4802 alleles in South Asian population in gnomAD v3.1.2 (non-cancer))	BS1	UTR	BP4							BP4, BS1	Likely benign
NM_001127511.3:c.166-28627T>G		82326	ClinVar	Uncertain significance		PM2_supporting	UTR	BP4							BP4, PM2_supporting	Uncertain significance
NM_001127511.3:c.166-28622T>G		82327	ClinVar	Uncertain significance		PM2_supporting	UTR	BP4							BP4, PM2_supporting	Uncertain significance
NM_001127511.3:c.166-28616G>A		223426	ClinVar	Likely benign	0.0001297 (2 in 15424 alleles in European (non-Finnish) population in gnomAD v.2.1.1 (non-cancer))	BS1	UTR	BP4							BP4, BS1	Likely benign
NM_000038.6:c.-190G>A		APC_001802	InSiGHT LOVD	pathogenic		PM2_supporting	UTR								PM2_supporting	Uncertain significance
NM_001127511.3:c.166-28546T>C		223431	ClinVar	Likely benign	0.0179022 (156 in 8714 alleles in African/African American population in gnomAD v.2.1.1 (non-cancer))	BA1	UTR	BP4							BA1	Benign
NM_001127511.3:c.166-28513G>C		82735	ClinVar	Uncertain significance		PM2_supporting	UTR	BP4							BP4, PM2_supporting	Uncertain significance
NM_001127511.3:c.166-28469_166-28161del		1049701	ClinVar	Uncertain significance		PM2_supporting	splice								PM2_supporting	Uncertain significance
NM_001127511.3:c.166-28469_166-27547del		1050412	ClinVar	Pathogenic		PM2_supporting	splice								PM2_supporting	Uncertain significance
NM_001127511.3:c.166-28467del		1050584	ClinVar	Pathogenic		PM2_supporting	UTR	BP4							BP4, PM2_supporting	Uncertain significance
NM_001127511.3:c.166-28466T>G		82736	ClinVar	Uncertain significance		PM2_supporting	UTR	BP4							BP4, PM2_supporting	Uncertain significance
NM_001127511.3:c.166-28452G>C		350408	ClinVar	Likely benign	0.0157218 (137 in 8714 alleles in African/African American population in gnomAD v.2.1.1 (non-cancer))	BA1	UTR	BP4							BA1	Benign
NM_001127511.3:c.166-28443T>A		1319316	ClinVar	Uncertain significance	0.0001325 (2 in 15094 alleles in Latino/Admixed American population in gnomAD v3.1.2 (non-cancer))	BS1	UTR	BP4							BP4, BS1	Likely benign
NM_000038.6:c.-43A>C		245956	ClinVar	Uncertain significance	0.0007954 (12 in 15086 alleles in Latino/Admixed American population in gnomAD v3.1.2 (non-cancer))	BS1	UTR	BP4							BP4, BS1	Likely benign
NM_000038.6:c.-30C>G		381493	ClinVar	Likely benign	0.0000649 (1 in 15414 alleles in European (non-Finnish) population in gnomAD v.2.1.1 (non-cancer))	BS1	UTR	BP4							BP4, BS1	Likely benign
NM_000038.6:c.-19G>C		420943	ClinVar	Uncertain significance		PM2_supporting	splice								PM2_supporting	Uncertain significance
NM_000038.6:c.-19G>A		419357	ClinVar	Uncertain significance		PM2_supporting	splice								PM2_supporting	Uncertain significance
NM_000038.6:c.-19+3A>G		418823	ClinVar	Uncertain significance	0.0002298 (2 in 8704 alleles in African/African American population in gnomAD v.2.1.1 (non-cancer))	BS1	splice								BS1	Likely benign
NM_000038.6:c.-19+18C>T		512734	ClinVar	Likely benign		PM2_supporting	intron	BP4, BP7							BP4, BP7, PM2_supporting	Likely benign
NM_000038.6:c.-19+20T>C		382842	ClinVar	Likely benign	0.0004135 (17 in 41116 alleles in African/African American population in gnomAD v3.1.2 (non-cancer))	BS1	intron	BP4, BP7							BP4, BP7, BS1	Likely benign
NM_000038.6:c.-19+42A>G		82737	ClinVar	Uncertain significance		PM2_supporting	intron	BP4, BP7							BP4, BP7, PM2_supporting	Likely benign
NM_000038.6:c.-19+45G>A		670292	ClinVar	Likely benign	0.0178161 (155 in 8700 alleles in African/African American population in gnomAD v.2.1.1 (non-cancer))	BA1	intron	BP4, BP7							BA1	Benign
NM_000038.6:c.-19+49A>G		82328	ClinVar	Uncertain significance		PM2_supporting	intron	BP4, BP7							BP4, BP7, PM2_supporting	Likely benign
NM_000038.6:c.-19+53T>C		676802	ClinVar	Likely benign	0.0180055 (156 in 8664 alleles in African/African American population in gnomAD v.2.1.1 (non-cancer))	BA1	intron	BP4, BP7							BA1	Benign
NM_000038.6:c.-19+53T>G		82329	ClinVar	Uncertain significance		PM2_supporting	intron	BP4, BP7							BP4, BP7, PM2_supporting	Likely benign
NM_000038.6:c.-19+141T>C		82738	ClinVar	Uncertain significance		PM2_supporting	intron	BP4, BP7							BP4, BP7, PM2_supporting	Likely benign
NM_000038.6:c.-19+148G>C		82739	ClinVar	Uncertain significance		PM2_supporting	intron	BP4, BP7							BP4, BP7, PM2_supporting	Likely benign
NM_000038.6:c.-19+310G>C		223445	ClinVar	Likely benign	0.0060631 (30 in 4948 alleles in East Asian population in gnomAD v3.1.2 (non-cancer))	BA1	intron	BP4, BP7							BA1	Benign
NM_000038.6:c.-19+416C>T		802130	ClinVar	Likely benign	0.0000154 (1 in 64788 alleles in European (non-Finnish) population in gnomAD v3.1.2 (non-cancer))	BS1	intron	BP4, BP7							BP4, BP7, BS1	Likely benign
NM_000038.6:c.-19+509G>A		1331061	ClinVar	Likely benign		PM2_supporting	intron	BP4, BP7							BP4, BP7, PM2_supporting	Likely benign
NM_000038.6:c.-19+512G>A		136412	ClinVar	Benign	0.005862 (241 in 41112 alleles in African/African American population in gnomAD v3.1.2 (non-cancer))	BA1	intron	BP4, BP7							BA1	Benign
NM_000038.6:c.-19+559T>G		82740	ClinVar	Uncertain significance		PM2_supporting	intron	BP4, BP7							BP4, BP7, PM2_supporting	Likely benign
NM_000038.6:c.-19+561T>G		82330	ClinVar	Uncertain significance	0.0000068 (1 in 147842 alleles in Total population in gnomAD v3.1.2 (non-cancer))		intron	BP4, BP7							BP4, BP7	Likely benign
NM_000038.6:c.-19+563G>T		82741	ClinVar	Uncertain significance		PM2_supporting	intron	BP4, BP7							BP4, BP7, PM2_supporting	Likely benign
NM_000038.6:c.-19+647A>G		82742	ClinVar	Benign	0.6722808 (3313 in 4928 alleles in East Asian population in gnomAD v3.1.2 (non-cancer))	BA1	intron	BP4, BP7							BA1	Benign
NM_000038.6:c.-19+679T>A		223430	ClinVar	Likely benign	0.0027574 (24 in 8704 alleles in African/African American population in gnomAD v.2.1.1 (non-cancer))	BA1	intron	BP4, BP7							BA1	Benign
NM_000038.6:c.-19+694G>T		82743	ClinVar	Uncertain significance		PM2_supporting	intron	BP4, BP7							BP4, BP7, PM2_supporting	Likely benign
NM_000038.6:c.-19+695C>T		82331	ClinVar	Uncertain significance	0.0000663 (1 in 15082 alleles in Latino/Admixed American population in gnomAD v3.1.2 (non-cancer))	BS1	intron	BP4, BP7							BP4, BP7, BS1	Likely benign
NM_000038.6:c.-19+734C>T		82744	ClinVar	Benign	0.7919693 (3925 in 4956 alleles in East Asian population in gnomAD v3.1.2 (non-cancer))	BA1	intron	BP4, BP7							BA1	Benign
NM_000038.6:c.-19+797C>A		82745	ClinVar	Uncertain significance		PM2_supporting	intron	BP4, BP7							BP4, BP7, PM2_supporting	Likely benign
NM_000038.6:c.-19+888G>T		82746	ClinVar	Uncertain significance		PM2_supporting	intron	BP4, BP7							BP4, BP7, PM2_supporting	Likely benign
NM_000038.6:c.-19+894G>T		82747	ClinVar	Uncertain significance		PM2_supporting	intron	BP4, BP7							BP4, BP7, PM2_supporting	Likely benign
NM_000038.6:c.-19+904G>T		82332	ClinVar	Uncertain significance		PM2_supporting	intron	BP4, BP7							BP4, BP7, PM2_supporting	Likely benign
NM_000038.6:c.-19+913G>T		82333	ClinVar	Uncertain significance		PM2_supporting	intron	BP4, BP7							BP4, BP7, PM2_supporting	Likely benign
NM_000038.6:c.-19+968C>T		223392	ClinVar	Likely benign	0.0160788 (248 in 15424 alleles in European (non-Finnish) population in gnomAD v.2.1.1 (non-cancer))	BA1	intron	BP4, BP7							BA1	Benign
NM_000038.6:c.-19+985A>G		223394	ClinVar	Likely benign	0.0446103 (1835 in 41134 alleles in African/African American population in gnomAD v3.1.2 (non-cancer))	BA1	intron	BP4, BP7							BA1	Benign
NM_000038.6:c.-19+1100C>G		82748	ClinVar	Uncertain significance	0.6731934 (3335 in 4954 alleles in East Asian population in gnomAD v3.1.2 (non-cancer))	BA1	intron	BP4, BP7							BA1	Benign
NM_000038.6:c.-19+1265T>C		82334	ClinVar	Uncertain significance		PM2_supporting	intron	BP4, BP7							BP4, BP7, PM2_supporting	Likely benign
NM_000038.6:c.-19+1328C>A		82749	ClinVar	Uncertain significance		PM2_supporting	intron	BP4, BP7							BP4, BP7, PM2_supporting	Likely benign
NM_000038.6:c.-19+1416G>T		82750	ClinVar	Uncertain significance		PM2_supporting	intron	BP4, BP7							BP4, BP7, PM2_supporting	Likely benign
NM_000038.6:c.-19+1592A>C		223440	ClinVar	Likely benign	0.0008485 (55 in 64818 alleles in European (non-Finnish) population in gnomAD v3.1.2 (non-cancer))	BS1	intron	BP4, BP7							BP4, BP7, BS1	Likely benign
NM_000038.6:c.-19+1718A>G		82751	ClinVar	Uncertain significance		PM2_supporting	intron	BP4, BP7							BP4, BP7, PM2_supporting	Likely benign
NM_000038.6:c.-19+1721A>G		82752	ClinVar	Uncertain significance		PM2_supporting	intron	BP4, BP7							BP4, BP7, PM2_supporting	Likely benign
NM_000038.6:c.-19+1830G>A		82753	ClinVar	Uncertain significance		PM2_supporting	intron	BP4, BP7							BP4, BP7, PM2_supporting	Likely benign
NM_000038.6:c.-19+1838G>A		82335	ClinVar	Uncertain significance		PM2_supporting	intron	BP4, BP7							BP4, BP7, PM2_supporting	Likely benign
NM_000038.6:c.-19+1872G>T		82336	ClinVar	Uncertain significance		PM2_supporting	intron	BP4, BP7							BP4, BP7, PM2_supporting	Likely benign
NM_000038.6:c.-19+2145A>G		82337	ClinVar	Uncertain significance		PM2_supporting	intron	BP4, BP7							BP4, BP7, PM2_supporting	Likely benign
NM_000038.6:c.-19+2325T>C		82754	ClinVar	Uncertain significance	0.1310484 (650 in 4960 alleles in East Asian population in gnomAD v3.1.2 (non-cancer))	BA1	intron	BP4, BP7							BA1	Benign
NM_000038.6:c.-19+2392A>G		223407	ClinVar	Likely benign	0.0017895 (27 in 15088 alleles in Latino/Admixed American population in gnomAD v3.1.2 (non-cancer))	BA1	intron	BP4, BP7							BA1	Benign
NM_000038.6:c.-19+2566C>A		82338	ClinVar	Uncertain significance		PM2_supporting	intron	BP4, BP7							BP4, BP7, PM2_supporting	Likely benign
NM_000038.6:c.-19+2868T>G		82755	ClinVar	Uncertain significance		PM2_supporting	intron	BP4, BP7							BP4, BP7, PM2_supporting	Likely benign
NM_000038.6:c.-19+2871G>T		82339	ClinVar	Uncertain significance		PM2_supporting	intron	BP4, BP7							BP4, BP7, PM2_supporting	Likely benign
NM_000038.6:c.-19+2880G>T		82340	ClinVar	Uncertain significance	0.0000154 (1 in 64778 alleles in European (non-Finnish) population in gnomAD v3.1.2 (non-cancer))	BS1	intron	BP4, BP7							BP4, BP7, BS1	Likely benign
NM_000038.6:c.-19+3825T>A		82756	ClinVar	Uncertain significance	0.6642395 (3284 in 4944 alleles in East Asian population in gnomAD v3.1.2 (non-cancer))	BA1	intron	BP4, BP7							BA1	Benign
NM_000038.6:c.-19+3861T>C		82757	ClinVar	Uncertain significance		PM2_supporting	intron	BP4, BP7							BP4, BP7, PM2_supporting	Likely benign
NM_000038.6:c.-19+3869A>C		82341	ClinVar	Uncertain significance		PM2_supporting	intron	BP4, BP7							BP4, BP7, PM2_supporting	Likely benign
NM_000038.6:c.-19+3876G>C		82758	ClinVar	Uncertain significance		PM2_supporting	intron	BP4, BP7							BP4, BP7, PM2_supporting	Likely benign
NM_000038.6:c.-19+3969G>T		82342	ClinVar	Uncertain significance		PM2_supporting	intron	BP4, BP7							BP4, BP7, PM2_supporting	Likely benign
NM_000038.6:c.-19+4059C>T		82759	ClinVar	Uncertain significance	0.2770239 (2409 in 8696 alleles in African/African American population in gnomAD v.2.1.1 (non-cancer))	BA1	intron	BP4, BP7							BA1	Benign
NM_000038.6:c.-19+4148A>G		82760	ClinVar	Uncertain significance	0.8069607 (3988 in 4942 alleles in East Asian population in gnomAD v3.1.2 (non-cancer))	BA1	intron	BP4, BP7							BA1	Benign
NM_000038.6:c.-19+4298G>C		82761	ClinVar	Uncertain significance	0.6809927 (3375 in 4956 alleles in East Asian population in gnomAD v3.1.2 (non-cancer))	BA1	intron	BP4, BP7							BA1	Benign
NM_000038.6:c.-19+4670G>T		82343	ClinVar	Uncertain significance		PM2_supporting	intron	BP4, BP7							BP4, BP7, PM2_supporting	Likely benign
NM_000038.6:c.-19+4791C>A		82762	ClinVar	Uncertain significance		PM2_supporting	intron	BP4, BP7							BP4, BP7, PM2_supporting	Likely benign
NM_000038.6:c.-19+5495A>C		82344	ClinVar	Uncertain significance	0.0000244 (1 in 40980 alleles in African/African American population in gnomAD v3.1.2 (non-cancer))	BS1	intron	BP4, BP7							BP4, BP7, BS1	Likely benign
NM_000038.6:c.-19+5496T>A		82345	ClinVar	Uncertain significance		PM2_supporting	intron	BP4, BP7							BP4, BP7, PM2_supporting	Likely benign
NM_000038.6:c.-19+5503T>A		82346	ClinVar	Uncertain significance		PM2_supporting	intron	BP4, BP7							BP4, BP7, PM2_supporting	Likely benign
NM_000038.6:c.-19+5505A>G		82347	ClinVar	Uncertain significance		PM2_supporting	intron	BP4, BP7							BP4, BP7, PM2_supporting	Likely benign
NM_000038.6:c.-19+6005C>T		82763	ClinVar	Uncertain significance		PM2_supporting	intron	BP4, BP7							BP4, BP7, PM2_supporting	Likely benign
NM_000038.6:c.-19+6007G>T		82764	ClinVar	Uncertain significance		PM2_supporting	intron	BP4, BP7							BP4, BP7, PM2_supporting	Likely benign
NM_000038.6:c.-19+6054C>A		82765	ClinVar	Uncertain significance		PM2_supporting	intron	BP4, BP7							BP4, BP7, PM2_supporting	Likely benign
NM_000038.6:c.-19+6260T>G		82766	ClinVar	Uncertain significance	0.6735772 (3314 in 4920 alleles in East Asian population in gnomAD v3.1.2 (non-cancer))	BA1	intron	BP4, BP7							BA1	Benign
NM_000038.6:c.-19+6497A>G		223449	ClinVar	Likely benign	0.0003086 (20 in 64816 alleles in European (non-Finnish) population in gnomAD v3.1.2 (non-cancer))	BS1	intron	BP4, BP7							BP4, BP7, BS1	Likely benign
NM_000038.6:c.-19+6803G>A		82767	ClinVar	Uncertain significance		PM2_supporting	intron	BP4, BP7							BP4, BP7, PM2_supporting	Likely benign
NM_000038.6:c.-19+6805G>A		82348	ClinVar	Uncertain significance		PM2_supporting	intron	BP4, BP7							BP4, BP7, PM2_supporting	Likely benign
NM_000038.6:c.-19+6806A>T		82768	ClinVar	Uncertain significance		PM2_supporting	intron	BP4, BP7							BP4, BP7, PM2_supporting	Likely benign
NM_000038.6:c.-19+6807G>A		82769	ClinVar	Uncertain significance		PM2_supporting	intron	BP4, BP7							BP4, BP7, PM2_supporting	Likely benign
NM_000038.6:c.-19+7106G>A		82770	ClinVar	Uncertain significance	0.3765424 (5798 in 15398 alleles in European (non-Finnish) population in gnomAD v.2.1.1 (non-cancer))	BA1	intron	BP4, BP7							BA1	Benign
NM_000038.6:c.-19+7205G>A		82771	ClinVar	Uncertain significance	0.0000663 (1 in 15072 alleles in Latino/Admixed American population in gnomAD v3.1.2 (non-cancer))	BS1	intron	BP4, BP7							BP4, BP7, BS1	Likely benign
NM_000038.6:c.-19+7206G>T		82772	ClinVar	Uncertain significance		PM2_supporting	intron	BP4, BP7							BP4, BP7, PM2_supporting	Likely benign
NM_000038.6:c.-19+7207T>A		82349	ClinVar	Uncertain significance		PM2_supporting	intron	BP4, BP7							BP4, BP7, PM2_supporting	Likely benign
NM_000038.6:c.-19+7711T>C		82350	ClinVar	Uncertain significance		PM2_supporting	intron	BP4, BP7							BP4, BP7, PM2_supporting	Likely benign
NM_000038.6:c.-19+7757C>A		82773	ClinVar	Uncertain significance	0.6196927 (3065 in 4946 alleles in East Asian population in gnomAD v3.1.2 (non-cancer))	BA1	intron	BP4, BP7							BA1	Benign
NM_000038.6:c.-19+7791T>G		82774	ClinVar	Uncertain significance		PM2_supporting	intron	BP4, BP7							BP4, BP7, PM2_supporting	Likely benign
NM_000038.6:c.-19+7793C>G		82775	ClinVar	Uncertain significance		PM2_supporting	intron	BP4, BP7							BP4, BP7, PM2_supporting	Likely benign
NM_000038.6:c.-19+7795A>C		82776	ClinVar	Uncertain significance		PM2_supporting	intron	BP4, BP7							BP4, BP7, PM2_supporting	Likely benign
NM_000038.6:c.-19+8064G>T		82777	ClinVar	Uncertain significance		PM2_supporting	intron	BP4, BP7							BP4, BP7, PM2_supporting	Likely benign
NM_000038.6:c.-19+8065G>T		82778	ClinVar	Uncertain significance		PM2_supporting	intron	BP4, BP7							BP4, BP7, PM2_supporting	Likely benign
NM_000038.6:c.-19+8302A>G		82779	ClinVar	Uncertain significance	0.6740097 (3335 in 4948 alleles in East Asian population in gnomAD v3.1.2 (non-cancer))	BA1	intron	BP4, BP7							BA1	Benign
NM_000038.6:c.-19+8413C>A		82780	ClinVar	Uncertain significance		PM2_supporting	intron	BP4, BP7							BP4, BP7, PM2_supporting	Likely benign
NM_000038.6:c.-19+8468T>G		82781	ClinVar	Uncertain significance		PM2_supporting	intron	BP4, BP7							BP4, BP7, PM2_supporting	Likely benign
NM_000038.6:c.-19+8469A>C		82782	ClinVar	Uncertain significance		PM2_supporting	intron	BP4, BP7							BP4, BP7, PM2_supporting	Likely benign
NM_000038.6:c.-19+8470A>C		82783	ClinVar	Uncertain significance		PM2_supporting	intron	BP4, BP7							BP4, BP7, PM2_supporting	Likely benign
NM_000038.6:c.-18-8447A>T		82784	ClinVar	Uncertain significance		PM2_supporting	intron	BP4, BP7							BP4, BP7, PM2_supporting	Likely benign
NM_000038.6:c.-18-8204G>C		82351	ClinVar	Uncertain significance		PM2_supporting	intron	BP4, BP7							BP4, BP7, PM2_supporting	Likely benign
NM_000038.6:c.-18-7765C>A		82785	ClinVar	Uncertain significance		PM2_supporting	intron	BP4, BP7							BP4, BP7, PM2_supporting	Likely benign
NM_000038.6:c.-18-7763T>G		82352	ClinVar	Uncertain significance		PM2_supporting	intron	BP4, BP7							BP4, BP7, PM2_supporting	Likely benign
NM_000038.6:c.-18-7760G>C		82786	ClinVar	Uncertain significance		PM2_supporting	intron	BP4, BP7							BP4, BP7, PM2_supporting	Likely benign
NM_000038.6:c.-18-7698C>A		82787	ClinVar	Uncertain significance		PM2_supporting	intron	BP4, BP7							BP4, BP7, PM2_supporting	Likely benign
NM_000038.6:c.-18-7632A>G		82788	ClinVar	Uncertain significance		PM2_supporting	intron	BP4, BP7							BP4, BP7, PM2_supporting	Likely benign
NM_000038.6:c.-18-7625A>G		82789	ClinVar	Uncertain significance	0.0001151 (1 in 8688 alleles in African/African American population in gnomAD v.2.1.1 (non-cancer))	BS1	intron	BP4, BP7							BP4, BP7, BS1	Likely benign
NM_000038.6:c.-18-7621C>A		82790	ClinVar	Uncertain significance	0.0000154 (1 in 64768 alleles in European (non-Finnish) population in gnomAD v3.1.2 (non-cancer))	BS1	intron	BP4, BP7							BP4, BP7, BS1	Likely benign
NM_000038.6:c.-18-6234A>G		82791	ClinVar	Uncertain significance		PM2_supporting	intron	BP4, BP7							BP4, BP7, PM2_supporting	Likely benign
NM_000038.6:c.-18-6158A>G		82353	ClinVar	Uncertain significance		PM2_supporting	intron	BP4, BP7							BP4, BP7, PM2_supporting	Likely benign
NM_000038.6:c.-18-5649C>A		82354	ClinVar	Uncertain significance		PM2_supporting	intron	BP4, BP7							BP4, BP7, PM2_supporting	Likely benign
NM_000038.6:c.-18-5328C>A		82355	ClinVar	Uncertain significance		PM2_supporting	intron	BP4, BP7							BP4, BP7, PM2_supporting	Likely benign
NM_000038.6:c.-18-5320T>G		82356	ClinVar	Uncertain significance		PM2_supporting	intron	BP4, BP7							BP4, BP7, PM2_supporting	Likely benign
NM_000038.6:c.-18-5318G>C		82792	ClinVar	Uncertain significance		PM2_supporting	intron	BP4, BP7							BP4, BP7, PM2_supporting	Likely benign
NM_000038.6:c.-18-5277A>C		82357	ClinVar	Uncertain significance		PM2_supporting	intron	BP4, BP7							BP4, BP7, PM2_supporting	Likely benign
NM_000038.6:c.-18-5113C>A		82793	ClinVar	Uncertain significance		PM2_supporting	intron	BP4, BP7							BP4, BP7, PM2_supporting	Likely benign
NM_000038.6:c.-18-5107T>G		82358	ClinVar	Uncertain significance		PM2_supporting	intron	BP4, BP7							BP4, BP7, PM2_supporting	Likely benign
NM_000038.6:c.-18-5070A>G		82794	ClinVar	Uncertain significance	0.1294935 (634 in 4896 alleles in East Asian population in gnomAD v3.1.2 (non-cancer))	BA1	intron	BP4, BP7							BA1	Benign
NM_000038.6:c.-18-4959T>G		82795	ClinVar	Uncertain significance	0.6670137 (3203 in 4802 alleles in East Asian population in gnomAD v3.1.2 (non-cancer))	BA1	intron	BP4, BP7							BA1	Benign
NM_000038.6:c.-18-4635C>A		82796	ClinVar	Uncertain significance		PM2_supporting	intron	BP4, BP7							BP4, BP7, PM2_supporting	Likely benign
NM_000038.6:c.-18-4631C>A		82797	ClinVar	Uncertain significance		PM2_supporting	intron	BP4, BP7							BP4, BP7, PM2_supporting	Likely benign
NM_000038.6:c.-18-4629T>G		82359	ClinVar	Uncertain significance		PM2_supporting	intron	BP4, BP7							BP4, BP7, PM2_supporting	Likely benign
NM_000038.6:c.-18-4626G>C		82798	ClinVar	Uncertain significance		PM2_supporting	intron	BP4, BP7							BP4, BP7, PM2_supporting	Likely benign
NM_000038.6:c.-18-4623A>C		82360	ClinVar	Uncertain significance		PM2_supporting	intron	BP4, BP7							BP4, BP7, PM2_supporting	Likely benign
NM_000038.6:c.-18-4405T>A		82799	ClinVar	Uncertain significance	0.6733904 (3305 in 4908 alleles in East Asian population in gnomAD v3.1.2 (non-cancer))	BA1	intron	BP4, BP7							BA1	Benign
NM_000038.6:c.-18-3696C>T		82800	ClinVar	Uncertain significance	0.2624252 (2281 in 8692 alleles in African/African American population in gnomAD v.2.1.1 (non-cancer))	BA1	intron	BP4, BP7							BA1	Benign
NM_000038.6:c.-18-3243T>G		82801	ClinVar	Uncertain significance	0.8141646 (4035 in 4956 alleles in East Asian population in gnomAD v3.1.2 (non-cancer))	BA1	intron	BP4, BP7							BA1	Benign
NM_000038.6:c.-18-3206C>A		82802	ClinVar	Uncertain significance		PM2_supporting	intron	BP4, BP7							BP4, BP7, PM2_supporting	Likely benign
NM_000038.6:c.-18-2858T>C		82803	ClinVar	Uncertain significance	0.1618796 (1409 in 8704 alleles in African/African American population in gnomAD v.2.1.1 (non-cancer))	BA1	intron	BP4, BP7							BA1	Benign
NM_000038.6:c.-18-2634C>A		82804	ClinVar	Uncertain significance		PM2_supporting	intron	BP4, BP7							BP4, BP7, PM2_supporting	Likely benign
NM_000038.6:c.-18-2625C>A		82805	ClinVar	Uncertain significance		PM2_supporting	intron	BP4, BP7							BP4, BP7, PM2_supporting	Likely benign
NM_000038.6:c.-18-2126C>G		82806	ClinVar	Uncertain significance		PM2_supporting	intron	BP4, BP7							BP4, BP7, PM2_supporting	Likely benign
NM_000038.6:c.-18-2063G>A		82807	ClinVar	Uncertain significance	1 (4954 in 4954 alleles in Allele Count East Asian population in gnomAD v3.1.2 (non-cancer))	BA1	intron	BP4, BP7							BA1	Benign
NM_000038.6:c.-18-1966T>G		82808	ClinVar	Uncertain significance	0.1341019 (663 in 4944 alleles in East Asian population in gnomAD v3.1.2 (non-cancer))	BA1	intron	BP4, BP7							BA1	Benign
NM_000038.6:c.-18-1815T>G		223404	ClinVar	Likely benign	0.0001235 (8 in 64776 alleles in European (non-Finnish) population in gnomAD v3.1.2 (non-cancer))	BS1	intron	BP4, BP7							BP4, BP7, BS1	Likely benign
NM_000038.6:c.-18-1457G>T		82361	ClinVar	Uncertain significance		PM2_supporting	intron	BP4, BP7							BP4, BP7, PM2_supporting	Likely benign
NM_000038.6:c.-18-1288T>C		82809	ClinVar	Uncertain significance	0.6628895 (3276 in 4942 alleles in East Asian population in gnomAD v3.1.2 (non-cancer))	BA1	intron	BP4, BP7							BA1	Benign
NM_000038.6:c.-18-1160G>T		82362	ClinVar	Uncertain significance		PM2_supporting	intron	BP4, BP7							BP4, BP7, PM2_supporting	Likely benign
NM_000038.6:c.-18-1121C>T		82810	ClinVar	Uncertain significance		PM2_supporting	intron	BP4, BP7							BP4, BP7, PM2_supporting	Likely benign
NM_000038.6:c.-18-1090T>C		82811	ClinVar	Uncertain significance	0.7994739 (3951 in 4942 alleles in East Asian population in gnomAD v3.1.2 (non-cancer))	BA1	intron	BP4, BP7							BA1	Benign
NM_000038.6:c.-18-966G>T		82812	ClinVar	Uncertain significance		PM2_supporting	intron	BP4, BP7							BP4, BP7, PM2_supporting	Likely benign
NM_000038.6:c.-18-952T>C		223408	ClinVar	Likely benign	0.0047051 (41 in 8714 alleles in African/African American population in gnomAD v.2.1.1 (non-cancer))	BA1	intron	BP4, BP7							BA1	Benign
NM_000038.6:c.-18-931T>C		223401	ClinVar	Likely benign	0.0003086 (20 in 64802 alleles in European (non-Finnish) population in gnomAD v3.1.2 (non-cancer))	BS1	intron	BP4, BP7							BP4, BP7, BS1	Likely benign
NM_000038.6:c.-18-871T>C		223428	ClinVar, InSiGHT LOVD	Likely benign	0.0071345 (110 in 15418 alleles in European (non-Finnish) population in gnomAD v.2.1.1 (non-cancer))	BA1	intron	BP4, BP7							BA1	Benign
NM_000038.6:c.-18-807C>A		82813	ClinVar	Uncertain significance		PM2_supporting	intron	BP4, BP7							BP4, BP7, PM2_supporting	Likely benign
NM_000038.6:c.-18-398A>C		82814	ClinVar	Uncertain significance		PM2_supporting	intron	BP4, BP7							BP4, BP7, PM2_supporting	Likely benign
NM_000038.6:c.-18-396T>A		82815	ClinVar	Uncertain significance		PM2_supporting	intron	BP4, BP7							BP4, BP7, PM2_supporting	Likely benign
NM_000038.6:c.-18-251G>A		82816	ClinVar	Uncertain significance		PM2_supporting	intron	BP4, BP7							BP4, BP7, PM2_supporting	Likely benign
NM_000038.6:c.-18-250C>G		82817	ClinVar	Uncertain significance		PM2_supporting	intron	BP4, BP7							BP4, BP7, PM2_supporting	Likely benign
NM_000038.6:c.-18-151G>T		82818	ClinVar	Uncertain significance		PM2_supporting	intron	BP4, BP7							BP4, BP7, PM2_supporting	Likely benign
NM_000038.6:c.-18-136G>T		82819	ClinVar	Uncertain significance		PM2_supporting	intron	BP4, BP7							BP4, BP7, PM2_supporting	Likely benign
NM_000038.6:c.-18-112A>G		223398	ClinVar	Likely benign	0.000108 (7 in 64812 alleles in European (non-Finnish) population in gnomAD v3.1.2 (non-cancer))	BS1	intron	BP4, BP7							BP4, BP7, BS1	Likely benign
NM_000038.6:c.-18-93T>C		223412	ClinVar	Likely benign	0.007574 (66 in 8714 alleles in African/African American population in gnomAD v.2.1.1 (non-cancer))	BA1	intron	BP4, BP7							BA1	Benign
NM_000038.6:c.-18-62T>A		82363	ClinVar	Uncertain significance		PM2_supporting	intron	BP4, BP7							BP4, BP7, PM2_supporting	Likely benign
NM_000038.6:c.-18-56C>A		82820	ClinVar	Uncertain significance		PM2_supporting	intron	BP4, BP7							BP4, BP7, PM2_supporting	Likely benign
NM_000038.6:c.-18-53G>C		82821	ClinVar	Uncertain significance		PM2_supporting	intron	BP4, BP7							BP4, BP7, PM2_supporting	Likely benign
NM_000038.6:c.-18-13T>G		439406	ClinVar	Benign		PM2_supporting	splice								PM2_supporting	Uncertain significance
NM_000038.6:c.-18-7C>G		383796	ClinVar	Likely benign	0.0000309 (2 in 64808 alleles in European (non-Finnish) population in gnomAD v3.1.2 (non-cancer))	BS1	splice	BP4							BP4, BS1	Likely benign
NM_000038.6:c.-18-3dup		418004	ClinVar	Likely benign	0.0000309 (2 in 64802 alleles in European (non-Finnish) population in gnomAD v3.1.2 (non-cancer))	BS1	splice								BS1	Likely benign
NM_000038.6:c.-16C>T		377488	ClinVar	Likely benign	0.000108 (7 in 64800 alleles in European (non-Finnish) population in gnomAD v3.1.2 (non-cancer))	BS1	splice	BP4							BP4, BS1	Likely benign
NM_000038.6:c.-14A>G		382248	ClinVar	Likely benign	0.0000154 (1 in 64812 alleles in European (non-Finnish) population in gnomAD v3.1.2 (non-cancer))	BS1	UTR	BP4							BP4, BS1	Likely benign
NM_000038.6:c.-11G>C		918736	ClinVar	Uncertain significance		PM2_supporting	UTR	BP4							BP4, PM2_supporting	Uncertain significance
NM_000038.6:c.-8A>G		924049	ClinVar	Uncertain significance	0.0000292 (1 in 34248 alleles in Latino/Admixed American population in gnomAD v.2.1.1 (non-cancer))	BS1	UTR	BP4							BP4, BS1	Likely benign
NM_000038.6:c.-3_1del		924201	ClinVar	Uncertain significance		PM2_supporting	start_lost								PM2_supporting	Uncertain significance
NM_000038.6:c.-4A>C		920314	ClinVar	Uncertain significance		PM2_supporting	UTR	BP4							BP4, PM2_supporting	Uncertain significance
NM_000038.6:c.-1G>A		1331783	ClinVar	Uncertain significance		PM2_supporting	UTR	BP4							BP4, PM2_supporting	Uncertain significance
NM_000038.6:c.4G>C	NP_000029.2:p.Ala2Pro	chr5_006644	InSiGHT LOVD	Uncertain significance		PM2_supporting	missense	BP1							BP1, PM2_supporting	Uncertain significance
NM_000038.6:c.4G>A	NP_000029.2:p.Ala2Thr	1021295	ClinVar	Uncertain significance	0.0000663 (1 in 15078 alleles in Latino/Admixed American population in gnomAD v3.1.2 (non-cancer))	BS1	missense	BP1							BP1, BS1	Likely benign
NM_000038.6:c.5C>G	NP_000029.2:p.Ala2Gly	1171793	ClinVar	Uncertain significance		PM2_supporting	missense	BP1							BP1, PM2_supporting	Uncertain significance
NM_000038.6:c.6T>C	NP_000029.2:p.Ala2=	1086593	ClinVar	Likely benign		PM2_supporting	synonymous	BP4, BP7							BP4, BP7, PM2_supporting	Likely benign
NM_000038.6:c.9A>C	NP_000029.2:p.Ala3=	490379	ClinVar	Likely benign		PM2_supporting	synonymous	BP4, BP7							BP4, BP7, PM2_supporting	Likely benign
NM_000038.6:c.10G>A	NP_000029.2:p.Ala4Thr	801025	ClinVar	Uncertain significance		PM2_supporting	missense	BP1							BP1, PM2_supporting	Uncertain significance
NM_000038.6:c.10G>T	NP_000029.2:p.Ala4Ser	487049	ClinVar	Uncertain significance	0.0001147 (1 in 8716 alleles in African/African American population in gnomAD v.2.1.1 (non-cancer))	BS1	missense	BP1							BP1, BS1	Likely benign
NM_000038.6:c.10G>C	NP_000029.2:p.Ala4Pro	411481	ClinVar	Uncertain significance	0.0000565 (1 in 17690 alleles in East Asian population in gnomAD v.2.1.1 (non-cancer))	BS1	missense	BP1							BP1, BS1	Likely benign
NM_000038.6:c.14del	NP_000029.2:p.Ser5TyrfsTer6	537477	ClinVar	Pathogenic		PM2_supporting	frameshift								PM2_supporting	Uncertain significance
NM_000038.6:c.14C>A	NP_000029.2:p.Ser5Ter	411429	ClinVar	Uncertain significance		PM2_supporting	nonsense								PM2_supporting	Uncertain significance
NM_000038.6:c.14C>T	NP_000029.2:p.Ser5Leu	236561	ClinVar	Uncertain significance	0.0000195 (2 in 102634 alleles in European (non-Finnish) population in gnomAD v.2.1.1 (non-cancer))	BS1	missense	BP1							BP1, BS1	Likely benign
NM_000038.6:c.15A>C	NP_000029.2:p.Ser5=	1126688	ClinVar	Likely benign		PM2_supporting	synonymous	BP4, BP7							BP4, BP7, PM2_supporting	Likely benign
NM_000038.6:c.15A>G	NP_000029.2:p.Ser5=	482302	ClinVar	Uncertain significance	0.0000062 (2 in 323228 alleles in UK Biobank population in UK Biobank)		synonymous	BP4, BP7							BP4, BP7	Likely benign
NM_000038.6:c.18T>C	NP_000029.2:p.Tyr6=	185596	ClinVar	Likely benign	0.0000248 (8 in 323224 alleles in UK Biobank population in UK Biobank)	BS1	synonymous	BP4, BP7							BP4, BP7, BS1	Likely benign
NM_000038.6:c.20A>G	NP_000029.2:p.Asp7Gly	411423	ClinVar	Uncertain significance		PM2_supporting	missense	BP1							BP1, PM2_supporting	Uncertain significance
NM_000038.6:c.22C>T	NP_000029.2:p.Gln8Ter	482401	ClinVar	Uncertain significance		PM2_supporting	nonsense								PM2_supporting	Uncertain significance
NM_000038.6:c.23A>G	NP_000029.2:p.Gln8Arg	836463	ClinVar	Uncertain significance		PM2_supporting	missense	BP1							BP1, PM2_supporting	Uncertain significance
NM_000038.6:c.26_27insTTTA	NP_000029.2:p.Leu9PhefsTer7	630969	ClinVar	Pathogenic		PM2_supporting	frameshift								PM2_supporting	Uncertain significance
NM_000038.6:c.32_33insA	NP_000029.2:p.Gln12AlafsTer3	628229	ClinVar	Pathogenic		PM2_supporting	frameshift								PM2_supporting	Uncertain significance	pilot variant: PM2_supporting
NM_000038.6:c.35A>G	NP_000029.2:p.Gln12Arg	939015	ClinVar	Uncertain significance		PM2_supporting	missense	BP1							BP1, PM2_supporting	Uncertain significance
NM_000038.6:c.36A>G	NP_000029.2:p.Gln12=	219870	ClinVar	Likely benign	0.0000663 (1 in 15086 alleles in Latino/Admixed American population in gnomAD v3.1.2 (non-cancer))	BS1	synonymous	BP4, BP7							BP4, BP7, BS1	Likely benign
NM_000038.6:c.42G>A	NP_000029.2:p.Glu14=	486787	ClinVar	Likely benign		PM2_supporting	synonymous	BP4, BP7							BP4, BP7, PM2_supporting	Likely benign
NM_000038.6:c.44C>T	NP_000029.2:p.Ala15Val	418836	ClinVar	Uncertain significance	0.0000671 (1 in 14902 alleles in African/African American population in gnomAD v.2.1.1 (non-cancer))	BS1	missense	BP1							BP1, BS1	Likely benign
NM_000038.6:c.45A>C	NP_000029.2:p.Ala15=	1088406	ClinVar	Likely benign		PM2_supporting	synonymous	BP4, BP7							BP4, BP7, PM2_supporting	Likely benign
NM_000038.6:c.46C>T	NP_000029.2:p.Leu16=	379467	ClinVar	Likely benign	0.0000292 (1 in 34246 alleles in Latino/Admixed American population in gnomAD v.2.1.1 (non-cancer))	BS1	synonymous	BP4, BP7							BP4, BP7, BS1	Likely benign
NM_000038.6:c.47T>C	NP_000029.2:p.Leu16Pro	650835	ClinVar	Uncertain significance		PM2_supporting	missense	BP1							BP1, PM2_supporting	Uncertain significance
NM_000038.6:c.48G>A	NP_000029.2:p.Leu16=	1158538	ClinVar	Likely benign		PM2_supporting	synonymous	BP4, BP7							BP4, BP7, PM2_supporting	Likely benign
NM_000038.6:c.51G>A	NP_000029.2:p.Lys17=	490297	ClinVar	Likely benign		PM2_supporting	synonymous	BP4, BP7							BP4, BP7, PM2_supporting	Likely benign
NM_000038.6:c.52A>G	NP_000029.2:p.Met18Val	142353	ClinVar	Uncertain significance		PM2_supporting	missense	BP1							BP1, PM2_supporting	Uncertain significance
NM_000038.6:c.53T>A	NP_000029.2:p.Met18Lys	41533	ClinVar	Uncertain significance		PM2_supporting	missense	BP1							BP1, PM2_supporting	Uncertain significance
NM_000038.6:c.54G>A	NP_000029.2:p.Met18Ile	411541	ClinVar	Uncertain significance	0.0000584 (2 in 34250 alleles in Latino/Admixed American population in gnomAD v.2.1.1 (non-cancer))	BS1	missense	BP1							BP1, BS1	Likely benign
NM_000038.6:c.55G>T	NP_000029.2:p.Glu19Ter	970282	ClinVar	Pathogenic		PM2_supporting	nonsense								PM2_supporting	Uncertain significance
NM_000038.6:c.55G>A	NP_000029.2:p.Glu19Lys	921202	ClinVar	Uncertain significance		PM2_supporting	missense	BP1							BP1, PM2_supporting	Uncertain significance
NM_000038.6:c.56A>C	NP_000029.2:p.Glu19Ala	855303	ClinVar	Uncertain significance		PM2_supporting	missense	BP1							BP1, PM2_supporting	Uncertain significance
NM_000038.6:c.57G>T	NP_000029.2:p.Glu19Asp	961855	ClinVar	Uncertain significance		PM2_supporting	missense	BP1							BP1, PM2_supporting	Uncertain significance
NM_000038.6:c.57G>C	NP_000029.2:p.Glu19Asp	859406	ClinVar	Uncertain significance		PM2_supporting	missense	BP1							BP1, PM2_supporting	Uncertain significance
NM_000038.6:c.60C>T	NP_000029.2:p.Asn20=	186670	ClinVar	Likely benign	0.0000155 (5 in 323222 alleles in UK Biobank population in UK Biobank)	BS1	synonymous	BP4, BP7							BP4, BP7, BS1	Likely benign
NM_000038.6:c.64A>C	NP_000029.2:p.Asn22His	838438	ClinVar	Uncertain significance		PM2_supporting	missense	BP1							BP1, PM2_supporting	Uncertain significance
NM_000038.6:c.64A>G	NP_000029.2:p.Asn22Asp	487008	ClinVar	Uncertain significance		PM2_supporting	missense	BP1							BP1, PM2_supporting	Uncertain significance
NM_000038.6:c.67C>G	NP_000029.2:p.Leu23Val	486734	ClinVar	Uncertain significance	0.0000309 (2 in 64812 alleles in European (non-Finnish) population in gnomAD v3.1.2 (non-cancer))	BS1	missense	BP1							BP1, BS1	Likely benign
NM_000038.6:c.70C>T	NP_000029.2:p.Arg24Ter	184702	ClinVar, InSiGHT LOVD	Likely pathogenic	0.0000224 (6 in 268098 alleles in Total population in gnomAD v.2.1.1 (non-cancer))	BS1	nonsense								BS1	Likely benign	Yurgelun 28135145, Kanter-Smoler 18433509 & internal lab contributors: observed in 67 individuals with 1.5 phenotype points (PS4_supporting); also observed in at least 10 healthy individuals ≥ 10 healthy individual points in total (BS2)	Uncertain significance
NM_000038.6:c.71G>T	NP_000029.2:p.Arg24Leu	583191	ClinVar	Uncertain significance		PM2_supporting	missense	BP1							BP1, PM2_supporting	Uncertain significance
NM_000038.6:c.71G>A	NP_000029.2:p.Arg24Gln	236642	ClinVar	Uncertain significance	0.0000292 (1 in 34248 alleles in Latino/Admixed American population in gnomAD v.2.1.1 (non-cancer))	BS1	missense	BP1							BP1, BS1	Likely benign
NM_000038.6:c.72A>T	NP_000029.2:p.Arg24=	906242	ClinVar	Uncertain significance		PM2_supporting	synonymous	BP4, BP7							BP4, BP7, PM2_supporting	Likely benign
NM_000038.6:c.74_75del	NP_000029.2:p.Gln25ArgfsTer5	470090	ClinVar	Pathogenic		PM2_supporting	frameshift								PM2_supporting	Uncertain significance
NM_000038.6:c.74A>G	NP_000029.2:p.Gln25Arg	230133	ClinVar	Uncertain significance		PM2_supporting	missense	BP1							BP1, PM2_supporting	Uncertain significance
NM_000038.6:c.75A>G	NP_000029.2:p.Gln25=	231784	ClinVar	Likely benign	0.0000402 (13 in 323226 alleles in UK Biobank population in UK Biobank)	BS1	synonymous	BP4, BP7							BP4, BP7, BS1	Likely benign
NM_000038.6:c.76G>C	NP_000029.2:p.Glu26Gln	482407	ClinVar	Uncertain significance	0.0000154 (1 in 64802 alleles in European (non-Finnish) population in gnomAD v3.1.2 (non-cancer))	BS1	missense	BP1							BP1, BS1	Likely benign
NM_000038.6:c.78G>A	NP_000029.2:p.Glu26=	629039	ClinVar	Likely benign		PM2_supporting	synonymous	BP4, BP7							BP4, BP7, PM2_supporting	Likely benign
NM_000038.6:c.79C>T	NP_000029.2:p.Leu27=	185378	ClinVar	Likely benign		PM2_supporting	synonymous	BP4, BP7							BP4, BP7, PM2_supporting	Likely benign
NM_000038.6:c.81A>G	NP_000029.2:p.Leu27=	925276	ClinVar	Likely benign	0.0000519 (1 in 19250 alleles in East Asian population in gnomAD v.2.1.1 (non-cancer))	BS1	synonymous	BP4, BP7							BP4, BP7, BS1	Likely benign
NM_000038.6:c.81A>C	NP_000029.2:p.Leu27=	925021	ClinVar	Likely benign		PM2_supporting	synonymous	BP4, BP7							BP4, BP7, PM2_supporting	Likely benign
NM_000038.6:c.82G>A	NP_000029.2:p.Glu28Lys	1037068	ClinVar	Uncertain significance		PM2_supporting	missense	BP1							BP1, PM2_supporting	Uncertain significance
NM_000038.6:c.83A>G	NP_000029.2:p.Glu28Gly	854313	ClinVar	Uncertain significance		PM2_supporting	missense	BP1							BP1, PM2_supporting	Uncertain significance
NM_000038.6:c.84A>G	NP_000029.2:p.Glu28=	766316	ClinVar	Likely benign		PM2_supporting	synonymous	BP4, BP7							BP4, BP7, PM2_supporting	Likely benign
NM_000038.6:c.85G>T	NP_000029.2:p.Asp29Tyr	864142	ClinVar	Uncertain significance	0.0000098 (1 in 102554 alleles in European (non-Finnish) population in gnomAD v.2.1.1 (non-cancer))		missense	BP1							BP1	Uncertain significance
NM_000038.6:c.86A>G	NP_000029.2:p.Asp29Gly	998773	ClinVar	Uncertain significance		PM2_supporting	missense								PM2_supporting	Uncertain significance
NM_000038.6:c.86A>C	NP_000029.2:p.Asp29Ala	945238	ClinVar	Uncertain significance		PM2_supporting	missense	BP1							BP1, PM2_supporting	Uncertain significance
NM_000038.6:c.86A>T	NP_000029.2:p.Asp29Val	843865	ClinVar	Uncertain significance		PM2_supporting	missense	BP1							BP1, PM2_supporting	Uncertain significance
NM_000038.6:c.87T>C	NP_000029.2:p.Asp29=	1332542	ClinVar	Likely benign		PM2_supporting	synonymous	BP4, BP7							BP4, BP7, PM2_supporting	Likely benign
NM_000038.6:c.87T>G	NP_000029.2:p.Asp29Glu	571834	ClinVar	Uncertain significance		PM2_supporting	missense	BP1							BP1, PM2_supporting	Uncertain significance
NM_000038.6:c.88A>G	NP_000029.2:p.Asn30Asp	849840	ClinVar	Uncertain significance		PM2_supporting	missense	BP1							BP1, PM2_supporting	Uncertain significance
NM_000038.6:c.92C>G	NP_000029.2:p.Ser31Cys	823153	ClinVar	Uncertain significance		PM2_supporting	missense	BP1							BP1, PM2_supporting	Uncertain significance
NM_000038.6:c.93del	NP_000029.2:p.Asn32IlefsTer13	428113	ClinVar	Pathogenic		PM2_supporting	frameshift								PM2_supporting	Uncertain significance
NM_000038.6:c.94A>T	NP_000029.2:p.Asn32Tyr	482511	ClinVar	Uncertain significance	0.0000243 (1 in 41140 alleles in African/African American population in gnomAD v3.1.2 (non-cancer))	BS1	missense	BP1							BP1, BS1	Likely benign
NM_000038.6:c.94A>G	NP_000029.2:p.Asn32Asp	141735	ClinVar	Uncertain significance	0.0000098 (1 in 102558 alleles in European (non-Finnish) population in gnomAD v.2.1.1 (non-cancer))		missense	BP1							BP1	Uncertain significance
NM_000038.6:c.95A>T	NP_000029.2:p.Asn32Ile	1039968	ClinVar	Uncertain significance		PM2_supporting	missense	BP1							BP1, PM2_supporting	Uncertain significance
NM_000038.6:c.95A>G	NP_000029.2:p.Asn32Ser	218010	ClinVar, InSiGHT LOVD	Uncertain significance	0.0002675 (11 in 41128 alleles in African/African American population in gnomAD v3.1.2 (non-cancer))	BS1	missense	BP1			BS2_supporting				BP1, BS1, BS2_supporting	Likely benign
NM_000038.6:c.102T>C	NP_000029.2:p.Leu34=	763232	ClinVar	Likely benign	0.0000031 (1 in 323228 alleles in UK Biobank population in UK Biobank)		synonymous	BP4, BP7							BP4, BP7	Likely benign
NM_000038.6:c.104C>A	NP_000029.2:p.Thr35Lys	660487	ClinVar	Uncertain significance		PM2_supporting	missense	BP1							BP1, PM2_supporting	Uncertain significance
NM_000038.6:c.104del	NP_000029.2:p.Thr35LysfsTer10	428154	ClinVar, InSiGHT LOVD	Pathogenic		PM2_supporting	frameshift								PM2_supporting	Uncertain significance
NM_000038.6:c.105A>C	NP_000029.2:p.Thr35=	794091	ClinVar	Likely benign		PM2_supporting	synonymous	BP4, BP7							BP4, BP7, PM2_supporting	Likely benign
NM_000038.6:c.108del	NP_000029.2:p.Lys36AsnfsTer9	537502	ClinVar	Pathogenic		PM2_supporting	frameshift								PM2_supporting	Uncertain significance
NM_000038.6:c.111G>T	NP_000029.2:p.Leu37=	794597	ClinVar	Likely benign		PM2_supporting	synonymous	BP4, BP7							BP4, BP7, PM2_supporting	Likely benign
NM_000038.6:c.111G>A	NP_000029.2:p.Leu37=	482402	ClinVar	Likely benign		PM2_supporting	synonymous	BP4, BP7							BP4, BP7, PM2_supporting	Likely benign
NM_000038.6:c.113A>C	NP_000029.2:p.Glu38Ala	945535	ClinVar	Uncertain significance		PM2_supporting	missense	BP1							BP1, PM2_supporting	Uncertain significance
NM_000038.6:c.115A>G	NP_000029.2:p.Thr39Ala	660113	ClinVar	Uncertain significance		PM2_supporting	missense	BP1							BP1, PM2_supporting	Uncertain significance
NM_000038.6:c.116C>T	NP_000029.2:p.Thr39Ile	1330015	ClinVar	Uncertain significance		PM2_supporting	missense	BP1							BP1, PM2_supporting	Uncertain significance
NM_000038.6:c.116C>G	NP_000029.2:p.Thr39Ser	630724	ClinVar	Uncertain significance		PM2_supporting	missense	BP1							BP1, PM2_supporting	Uncertain significance
NM_000038.6:c.117T>C	NP_000029.2:p.Thr39=	187036	ClinVar	Likely benign	0.0000068 (1 in 147978 alleles in Total population in gnomAD v3.1.2 (non-cancer))		synonymous	BP4, BP7							BP4, BP7	Likely benign
NM_000038.6:c.121_122insG	NP_000029.2:p.Ala41GlyfsTer3	1048889	ClinVar	Uncertain significance		PM2_supporting	frameshift								PM2_supporting	Uncertain significance
NM_000038.6:c.120G>A	NP_000029.2:p.Glu40=	135683	ClinVar, InSiGHT LOVD	Likely benign	0.004997 (118 in 23614 alleles in African/African American population in gnomAD v.2.1.1 (non-cancer))	BA1	synonymous	BP4, BP7							BA1	Benign
NM_000038.6:c.121G>T	NP_000029.2:p.Ala41Ser	653406	ClinVar	Uncertain significance		PM2_supporting	missense	BP1							BP1, PM2_supporting	Uncertain significance
NM_000038.6:c.121G>A	NP_000029.2:p.Ala41Thr	490189	ClinVar	Uncertain significance	0.0000093 (3 in 323222 alleles in UK Biobank population in UK Biobank)		missense	BP1							BP1	Uncertain significance
NM_000038.6:c.123A>G	NP_000029.2:p.Ala41=	631238	ClinVar	Likely benign		PM2_supporting	synonymous	BP4, BP7							BP4, BP7, PM2_supporting	Likely benign	pilot variant: BP4, BP7, PM2_supporting
NM_000038.6:c.124T>G	NP_000029.2:p.Ser42Ala	862175	ClinVar	Uncertain significance		PM2_supporting	missense	BP1							BP1, PM2_supporting	Uncertain significance
NM_000038.6:c.125C>A	NP_000029.2:p.Ser42Tyr	1018711	ClinVar	Uncertain significance	0.0000671 (1 in 14898 alleles in African/African American population in gnomAD v.2.1.1 (non-cancer))	BS1	missense	BP1							BP1, BS1	Likely benign
NM_000038.6:c.130A>G	NP_000029.2:p.Met44Val	857489	ClinVar	Uncertain significance	0.0000671 (1 in 14900 alleles in African/African American population in gnomAD v.2.1.1 (non-cancer))	BS1	missense	BP1							BP1, BS1	Likely benign
NM_000038.6:c.132dup	NP_000029.2:p.Lys45GlufsTer5	579756	ClinVar	Pathogenic		PM2_supporting	frameshift								PM2_supporting	Uncertain significance
NM_000038.6:c.135G>A	NP_000029.2:p.Lys45=	858787	ClinVar	Uncertain significance		PM2_supporting	splice	PP3							PP3, PM2_supporting	Uncertain significance
NM_000038.6:c.135+1G>T		482476	ClinVar	Likely pathogenic		PM2_supporting	splice	PP3							PP3, PM2_supporting	Uncertain significance
NM_000038.6:c.135+2T>C		490194	ClinVar	Likely pathogenic		PM2_supporting	splice	PP3							PP3, PM2_supporting	Uncertain significance
NM_000038.6:c.135+3A>T		1006473	ClinVar	Uncertain significance		PM2_supporting	splice	PP3							PP3, PM2_supporting	Uncertain significance
NM_000038.6:c.135+4T>C		627986	ClinVar	Uncertain significance		PM2_supporting	splice	BP4							BP4, PM2_supporting	Uncertain significance
NM_000038.6:c.135+6A>G		672308	ClinVar	Likely benign		PM2_supporting	splice	BP4							BP4, PM2_supporting	Uncertain significance
NM_000038.6:c.135+7A>G		1130754	ClinVar	Likely benign		PM2_supporting	splice	BP4							BP4, PM2_supporting	Uncertain significance
NM_000038.6:c.135+8G>C		490195	ClinVar	Uncertain significance		PM2_supporting	splice	BP4							BP4, PM2_supporting	Uncertain significance
NM_000038.6:c.135+13_135+14del		926379	ClinVar	Likely benign	0.0000243 (1 in 41122 alleles in African/African American population in gnomAD v3.1.2 (non-cancer))	BS1	intron	BP4, BP7							BP4, BP7, BS1	Likely benign
NM_000038.6:c.135+12G>T		391675	ClinVar	Likely benign	0.0000098 (1 in 102512 alleles in European (non-Finnish) population in gnomAD v.2.1.1 (non-cancer))		intron	BP4, BP7							BP4, BP7	Likely benign
NM_000038.6:c.135+17T>G		385351	ClinVar	Likely benign	0.0000565 (1 in 17688 alleles in East Asian population in gnomAD v.2.1.1 (non-cancer))	BS1	intron	BP4, BP7							BP4, BP7, BS1	Likely benign
NM_000038.6:c.135+223T>G		1185989	ClinVar	Likely benign	0.0201721 (830 in 41146 alleles in African/African American population in gnomAD v3.1.2 (non-cancer))	BA1	intron	BP4, BP7							BA1	Benign
NM_000038.6:c.135+610G>T		82822	ClinVar	Uncertain significance		PM2_supporting	intron	BP4, BP7							BP4, BP7, PM2_supporting	Likely benign
NM_000038.6:c.135+859A>G		82364	ClinVar	Uncertain significance		PM2_supporting	intron	BP4, BP7							BP4, BP7, PM2_supporting	Likely benign
NM_000038.6:c.135+862A>G		82365	ClinVar	Uncertain significance		PM2_supporting	intron	BP4, BP7							BP4, BP7, PM2_supporting	Likely benign
NM_000038.6:c.135+982C>G		82823	ClinVar	Uncertain significance	0.7991505 (3951 in 4944 alleles in East Asian population in gnomAD v3.1.2 (non-cancer))	BA1	intron	BP4, BP7							BA1	Benign
NM_000038.6:c.135+1150C>G		223400	ClinVar	Likely benign	0.0003241 (21 in 64802 alleles in European (non-Finnish) population in gnomAD v3.1.2 (non-cancer))	BS1	intron	BP4, BP7							BP4, BP7, BS1	Likely benign
NM_000038.6:c.135+1680T>G		82824	ClinVar	Uncertain significance	0.6780933 (3343 in 4930 alleles in East Asian population in gnomAD v3.1.2 (non-cancer))	BA1	intron	BP4, BP7							BA1	Benign
NM_000038.6:c.135+2275G>T		82366	ClinVar	Uncertain significance		PM2_supporting	intron	BP4, BP7							BP4, BP7, PM2_supporting	Likely benign
NM_000038.6:c.135+2703G>C		88624	ClinVar	Uncertain significance	0.0010093 (5 in 4954 alleles in East Asian population in gnomAD v3.1.2 (non-cancer))	BA1	intron	BP4, BP7							BA1	Benign
NM_000038.6:c.135+3233A>G		88625	ClinVar	Uncertain significance	1 (4962 in 4962 alleles in Allele Count East Asian population in gnomAD v3.1.2 (non-cancer))	BA1	intron	BP4, BP7							BA1	Benign
NM_000038.6:c.135+3577G>C		82825	ClinVar	Uncertain significance		PM2_supporting	intron	BP4, BP7							BP4, BP7, PM2_supporting	Likely benign
NM_000038.6:c.135+3578C>A		82826	ClinVar	Uncertain significance		PM2_supporting	intron	BP4, BP7							BP4, BP7, PM2_supporting	Likely benign
NM_000038.6:c.135+3580T>G		82827	ClinVar	Uncertain significance		PM2_supporting	intron	BP4, BP7							BP4, BP7, PM2_supporting	Likely benign
NM_000038.6:c.135+3581G>C		82367	ClinVar	Uncertain significance		PM2_supporting	intron	BP4, BP7							BP4, BP7, PM2_supporting	Likely benign
NM_000038.6:c.135+3582A>C		82368	ClinVar	Uncertain significance		PM2_supporting	intron	BP4, BP7							BP4, BP7, PM2_supporting	Likely benign
NM_000038.6:c.135+3583G>C		82828	ClinVar	Uncertain significance		PM2_supporting	intron	BP4, BP7							BP4, BP7, PM2_supporting	Likely benign
NM_000038.6:c.135+3586A>C		82369	ClinVar	Uncertain significance		PM2_supporting	intron	BP4, BP7							BP4, BP7, PM2_supporting	Likely benign
NM_000038.6:c.135+3678T>G		82370	ClinVar	Uncertain significance		PM2_supporting	intron	BP4, BP7							BP4, BP7, PM2_supporting	Likely benign
NM_000038.6:c.135+3679G>C		82371	ClinVar	Uncertain significance		PM2_supporting	intron	BP4, BP7							BP4, BP7, PM2_supporting	Likely benign
NM_000038.6:c.135+3682G>A		82829	ClinVar	Uncertain significance	0.7933279 (3900 in 4916 alleles in East Asian population in gnomAD v3.1.2 (non-cancer))	BA1	intron	BP4, BP7							BA1	Benign
NM_000038.6:c.135+3685T>C		82372	ClinVar	Uncertain significance		PM2_supporting	intron	BP4, BP7							BP4, BP7, PM2_supporting	Likely benign
NM_000038.6:c.135+3728A>C		82373	ClinVar	Uncertain significance	0.0000492 (2 in 40668 alleles in African/African American population in gnomAD v3.1.2 (non-cancer))	BS1	intron	BP4, BP7							BP4, BP7, BS1	Likely benign
NM_000038.6:c.135+3821A>C		82830	ClinVar	Uncertain significance		PM2_supporting	intron	BP4, BP7							BP4, BP7, PM2_supporting	Likely benign
NM_000038.6:c.135+4410G>T		82831	ClinVar	Uncertain significance		PM2_supporting	intron	BP4, BP7							BP4, BP7, PM2_supporting	Likely benign
NM_000038.6:c.135+4609C>G		82374	ClinVar	Uncertain significance		PM2_supporting	intron	BP4, BP7							BP4, BP7, PM2_supporting	Likely benign
NM_000038.6:c.135+4610G>A		82832	ClinVar	Uncertain significance	0.3669065 (5610 in 15290 alleles in European (non-Finnish) population in gnomAD v.2.1.1 (non-cancer))	BA1	intron	BP4, BP7							BA1	Benign
NM_000038.6:c.135+4611T>G		82833	ClinVar	Uncertain significance		PM2_supporting	intron	BP4, BP7							BP4, BP7, PM2_supporting	Likely benign
NM_000038.6:c.135+4614G>C		82375	ClinVar	Uncertain significance		PM2_supporting	intron	BP4, BP7							BP4, BP7, PM2_supporting	Likely benign
NM_000038.6:c.135+4777T>A		82834	ClinVar	Uncertain significance		PM2_supporting	intron	BP4, BP7							BP4, BP7, PM2_supporting	Likely benign
NM_000038.6:c.135+4782G>C		82835	ClinVar	Uncertain significance		PM2_supporting	intron	BP4, BP7							BP4, BP7, PM2_supporting	Likely benign
NM_000038.6:c.135+5053T>A		82836	ClinVar	Uncertain significance	0.658888 (3247 in 4928 alleles in East Asian population in gnomAD v3.1.2 (non-cancer))	BA1	intron	BP4, BP7							BA1	Benign
NM_000038.6:c.136-5501T>C		82837	ClinVar	Uncertain significance		PM2_supporting	intron	BP4, BP7							BP4, BP7, PM2_supporting	Likely benign
NM_000038.6:c.136-5500T>C		82376	ClinVar	Uncertain significance	0.0000246 (1 in 40672 alleles in African/African American population in gnomAD v3.1.2 (non-cancer))	BS1	intron	BP4, BP7							BP4, BP7, BS1	Likely benign
NM_000038.6:c.136-5499C>T		82377	ClinVar	Uncertain significance		PM2_supporting	intron	BP4, BP7							BP4, BP7, PM2_supporting	Likely benign
NM_000038.6:c.136-5245T>G		82378	ClinVar	Uncertain significance		PM2_supporting	intron	BP4, BP7							BP4, BP7, PM2_supporting	Likely benign
NM_000038.6:c.136-5236T>G		82838	ClinVar	Uncertain significance		PM2_supporting	intron	BP4, BP7							BP4, BP7, PM2_supporting	Likely benign
NM_000038.6:c.136-5233G>C		82839	ClinVar	Uncertain significance		PM2_supporting	intron	BP4, BP7							BP4, BP7, PM2_supporting	Likely benign
NM_000038.6:c.136-5227A>C		82379	ClinVar	Uncertain significance		PM2_supporting	intron	BP4, BP7							BP4, BP7, PM2_supporting	Likely benign
NM_000038.6:c.136-4789G>A		82840	ClinVar	Uncertain significance	0.6589257 (3263 in 4952 alleles in East Asian population in gnomAD v3.1.2 (non-cancer))	BA1	intron	BP4, BP7							BA1	Benign
NM_000038.6:c.136-4684C>T		82841	ClinVar	Uncertain significance		PM2_supporting	intron	BP4, BP7							BP4, BP7, PM2_supporting	Likely benign
NM_000038.6:c.136-4681G>T		82842	ClinVar	Uncertain significance		PM2_supporting	intron	BP4, BP7							BP4, BP7, PM2_supporting	Likely benign
NM_000038.6:c.136-4266A>G		82843	ClinVar	Uncertain significance	0.6761616 (3347 in 4950 alleles in East Asian population in gnomAD v3.1.2 (non-cancer))	BA1	intron	BP4, BP7							BA1	Benign
NM_000038.6:c.136-3506G>T		82380	ClinVar	Uncertain significance		PM2_supporting	intron	BP4, BP7							BP4, BP7, PM2_supporting	Likely benign
NM_000038.6:c.136-3456A>T		82844	ClinVar	Uncertain significance		PM2_supporting	intron	BP4, BP7							BP4, BP7, PM2_supporting	Likely benign
NM_000038.6:c.136-3112G>A		82845	ClinVar	Uncertain significance	1 (4964 in 4964 alleles in Allele Count East Asian population in gnomAD v3.1.2 (non-cancer))	BA1	intron	BP4, BP7							BA1	Benign
NM_000038.6:c.136-3085T>A		82846	ClinVar	Uncertain significance	0.6762924 (3349 in 4952 alleles in East Asian population in gnomAD v3.1.2 (non-cancer))	BA1	intron	BP4, BP7							BA1	Benign
NM_000038.6:c.136-3072A>G		82381	ClinVar	Uncertain significance		PM2_supporting	intron	BP4, BP7							BP4, BP7, PM2_supporting	Likely benign
NM_000038.6:c.136-2995A>G		82847	ClinVar	Uncertain significance	0.6741071 (3322 in 4928 alleles in East Asian population in gnomAD v3.1.2 (non-cancer))	BA1	intron	BP4, BP7							BA1	Benign
NM_000038.6:c.136-2965G>A		82382	ClinVar	Uncertain significance		PM2_supporting	intron	BP4, BP7							BP4, BP7, PM2_supporting	Likely benign
NM_000038.6:c.136-2963T>G		82848	ClinVar	Uncertain significance	0.0076054 (132 in 17356 alleles in Total population in gnomAD v3.1.2 (non-cancer))	BA1	intron	BP4, BP7							BA1	Benign
NM_000038.6:c.136-2954T>C		82849	ClinVar	Uncertain significance	0.0000252 (1 in 39722 alleles in African/African American population in gnomAD v3.1.2 (non-cancer))	BS1	intron	BP4, BP7							BP4, BP7, BS1	Likely benign
NM_000038.6:c.136-2953C>T		82383	ClinVar	Uncertain significance		PM2_supporting	intron	BP4, BP7							BP4, BP7, PM2_supporting	Likely benign
NM_000038.6:c.136-2831A>T		82850	ClinVar	Uncertain significance		PM2_supporting	intron	BP4, BP7							BP4, BP7, PM2_supporting	Likely benign
NM_000038.6:c.136-2830T>A		82851	ClinVar	Uncertain significance		PM2_supporting	intron	BP4, BP7							BP4, BP7, PM2_supporting	Likely benign
NM_000038.6:c.136-2828T>A		82852	ClinVar	Uncertain significance		PM2_supporting	intron	BP4, BP7							BP4, BP7, PM2_supporting	Likely benign
NM_000038.6:c.136-2827G>C		82853	ClinVar	Uncertain significance		PM2_supporting	intron	BP4, BP7							BP4, BP7, PM2_supporting	Likely benign
NM_000038.6:c.136-2527G>A		82854	ClinVar	Uncertain significance	0.2617952 (2275 in 8690 alleles in African/African American population in gnomAD v.2.1.1 (non-cancer))	BA1	intron	BP4, BP7							BA1	Benign
NM_000038.6:c.136-2358T>G		82855	ClinVar	Uncertain significance		PM2_supporting	intron	BP4, BP7							BP4, BP7, PM2_supporting	Likely benign
NM_000038.6:c.136-2355C>G		82856	ClinVar	Uncertain significance		PM2_supporting	intron	BP4, BP7							BP4, BP7, PM2_supporting	Likely benign
NM_000038.6:c.136-2352A>C		82384	ClinVar	Uncertain significance		PM2_supporting	intron	BP4, BP7							BP4, BP7, PM2_supporting	Likely benign
NM_000038.6:c.136-2333T>C		82385	ClinVar	Uncertain significance	0.1268605 (1091 in 8600 alleles in African/African American population in gnomAD v.2.1.1 (non-cancer))	BA1	intron	BP4, BP7							BA1	Benign
NM_000038.6:c.136-2311A>G		82386	ClinVar	Uncertain significance		PM2_supporting	intron	BP4, BP7							BP4, BP7, PM2_supporting	Likely benign
NM_000038.6:c.136-2231A>T		82387	ClinVar	Uncertain significance		PM2_supporting	intron	BP4, BP7							BP4, BP7, PM2_supporting	Likely benign
NM_000038.6:c.136-2230A>T		82857	ClinVar	Uncertain significance		PM2_supporting	intron	BP4, BP7							BP4, BP7, PM2_supporting	Likely benign
NM_000038.6:c.136-2228T>A		82858	ClinVar	Uncertain significance		PM2_supporting	intron	BP4, BP7							BP4, BP7, PM2_supporting	Likely benign
NM_000038.6:c.136-2078A>C		82388	ClinVar	Uncertain significance		PM2_supporting	intron	BP4, BP7							BP4, BP7, PM2_supporting	Likely benign
NM_000038.6:c.136-1996G>A		82859	ClinVar	Uncertain significance	0.795399 (3907 in 4912 alleles in East Asian population in gnomAD v3.1.2 (non-cancer))	BA1	intron	BP4, BP7							BA1	Benign
NM_000038.6:c.136-1966T>A		82860	ClinVar	Uncertain significance		PM2_supporting	intron	BP4, BP7							BP4, BP7, PM2_supporting	Likely benign
NM_000038.6:c.136-1965A>G		82861	ClinVar	Uncertain significance		PM2_supporting	intron	BP4, BP7							BP4, BP7, PM2_supporting	Likely benign
NM_000038.6:c.136-1763C>T		82389	ClinVar	Uncertain significance		PM2_supporting	intron	BP4, BP7							BP4, BP7, PM2_supporting	Likely benign
NM_000038.6:c.136-1728A>G		82862	ClinVar	Uncertain significance	0.007649 (38 in 4968 alleles in East Asian population in gnomAD v3.1.2 (non-cancer))	BA1	intron	BP4, BP7							BA1	Benign
NM_000038.6:c.136-1527G>A		82390	ClinVar	Uncertain significance	0.0200753 (96 in 4782 alleles in South Asian population in gnomAD v3.1.2 (non-cancer))	BA1	intron	BP4, BP7							BA1	Benign
NM_000038.6:c.136-1428A>C		82863	ClinVar	Uncertain significance	1 (4962 in 4962 alleles in Allele Count East Asian population in gnomAD v3.1.2 (non-cancer))	BA1	intron	BP4, BP7							BA1	Benign
NM_000038.6:c.136-1084C>A		82864	ClinVar	Uncertain significance		PM2_supporting	intron	BP4, BP7							BP4, BP7, PM2_supporting	Likely benign
NM_000038.6:c.136-1041T>G		82865	ClinVar	Uncertain significance	0.0304681 (151 in 4956 alleles in East Asian population in gnomAD v3.1.2 (non-cancer))	BA1	intron	BP4, BP7							BA1	Benign
NM_000038.6:c.136-1001G>T		82866	ClinVar	Uncertain significance		PM2_supporting	intron	BP4, BP7							BP4, BP7, PM2_supporting	Likely benign
NM_000038.6:c.136-808G>T		82867	ClinVar	Uncertain significance		PM2_supporting	intron	BP4, BP7							BP4, BP7, PM2_supporting	Likely benign
NM_000038.6:c.136-646A>T		223435	ClinVar	Likely benign		PM2_supporting	intron	BP4, BP7							BP4, BP7, PM2_supporting	Likely benign
NM_000038.6:c.136-625A>C		82391	ClinVar	Uncertain significance		PM2_supporting	intron	BP4, BP7							BP4, BP7, PM2_supporting	Likely benign
NM_000038.6:c.136-566G>T		82868	ClinVar	Uncertain significance	0.792811 (3926 in 4952 alleles in East Asian population in gnomAD v3.1.2 (non-cancer))	BA1	intron	BP4, BP7							BA1	Benign
NM_000038.6:c.136-527G>A		82869	ClinVar	Uncertain significance	1 (4958 in 4958 alleles in Allele Count East Asian population in gnomAD v3.1.2 (non-cancer))	BA1	intron	BP4, BP7							BA1	Benign
NM_000038.6:c.136-383G>T		82392	ClinVar	Uncertain significance		PM2_supporting	intron	BP4, BP7							BP4, BP7, PM2_supporting	Likely benign
NM_000038.6:c.136-358C>A		82393	ClinVar	Uncertain significance		PM2_supporting	intron	BP4, BP7							BP4, BP7, PM2_supporting	Likely benign
NM_000038.6:c.136-350A>G		82870	ClinVar	Uncertain significance	0.1299435 (644 in 4956 alleles in East Asian population in gnomAD v3.1.2 (non-cancer))	BA1	intron	BP4, BP7							BA1	Benign
NM_000038.6:c.136-287A>G		82394	ClinVar	Uncertain significance		PM2_supporting	intron	BP4, BP7							BP4, BP7, PM2_supporting	Likely benign
NM_000038.6:c.136-284A>G		82395	ClinVar	Uncertain significance		PM2_supporting	intron	BP4, BP7							BP4, BP7, PM2_supporting	Likely benign
NM_000038.6:c.136-277T>G		82396	ClinVar	Uncertain significance		PM2_supporting	intron	BP4, BP7							BP4, BP7, PM2_supporting	Likely benign
NM_000038.6:c.136-230C>A		82871	ClinVar	Benign	0.8720178 (4313 in 4946 alleles in East Asian population in gnomAD v3.1.2 (non-cancer))	BA1	intron	BP4, BP7							BA1	Benign
NM_000038.6:c.136-220G>C		82872	ClinVar	Uncertain significance		PM2_supporting	intron	BP4, BP7							BP4, BP7, PM2_supporting	Likely benign
NM_000038.6:c.136-219C>A		82397	ClinVar	Uncertain significance		PM2_supporting	intron	BP4, BP7							BP4, BP7, PM2_supporting	Likely benign
NM_000038.6:c.136-217C>A		82398	ClinVar	Uncertain significance		PM2_supporting	intron	BP4, BP7							BP4, BP7, PM2_supporting	Likely benign
NM_000038.6:c.136-53T>C		82873	ClinVar, InSiGHT LOVD	Benign	0.1845676 (1605 in 8696 alleles in African/African American population in gnomAD v.2.1.1 (non-cancer))	BA1	intron	BP4, BP7							BA1	Benign
NM_000038.6:c.136-20T>C		490198	ClinVar	Likely benign	0.0000154 (1 in 64784 alleles in European (non-Finnish) population in gnomAD v3.1.2 (non-cancer))	BS1	intron	BP4							BP4, BS1	Likely benign
NM_000038.6:c.136-19A>G		490197	ClinVar, InSiGHT LOVD	Likely benign	0.0001326 (2 in 15088 alleles in Latino/Admixed American population in gnomAD v3.1.2 (non-cancer))	BS1	intron	BP4							BP4, BS1	Likely benign
NM_000038.6:c.136-18T>C		492652	ClinVar	Likely benign	0.0000663 (1 in 15090 alleles in Latino/Admixed American population in gnomAD v3.1.2 (non-cancer))	BS1	intron	BP4							BP4, BS1	Likely benign
NM_000038.6:c.136-15T>A		181830	ClinVar	Uncertain significance		PM2_supporting	splice								PM2_supporting	Uncertain significance
NM_000038.6:c.136-13T>G		918312	ClinVar	Likely benign		PM2_supporting	splice	BP4							BP4, PM2_supporting	Uncertain significance
NM_000038.6:c.136-12T>C		490196	ClinVar	Likely benign		PM2_supporting	splice	BP4							BP4, PM2_supporting	Uncertain significance
NM_000038.6:c.136-5A>G		798017	ClinVar	Uncertain significance		PM2_supporting	splice	BP4							BP4, PM2_supporting	Uncertain significance
NM_000038.6:c.136-4A>G		925741	ClinVar	Uncertain significance	0.0000154 (1 in 64786 alleles in European (non-Finnish) population in gnomAD v3.1.2 (non-cancer))	BS1	splice	PP3							PP3, BS1	Uncertain significance	internal lab contributors: observed in 1 individual worth 0 phenotype points; additional PM2 rule: allele frequency threshold of < 0.001% is used given allele count ≤ 1. Allele frequency threshold of < 0.001% is used given allele count ≤ 1.	Uncertain significance: PM2_supporting
NM_000038.6:c.136-3C>A		945992	ClinVar	Uncertain significance		PM2_supporting	splice								PM2_supporting	Uncertain significance
NM_000038.6:c.136-3C>T		411538	ClinVar	Uncertain significance		PM2_supporting	splice	BP4							BP4, PM2_supporting	Uncertain significance
NM_000038.6:c.136-2A>G		265561	ClinVar	Likely pathogenic		PM2_supporting	splice	PVS1							PVS1, PM2_supporting	Likely pathogenic
NM_000038.6:c.136-1G>A		482244	ClinVar	Likely pathogenic		PM2_supporting	splice	PVS1							PVS1, PM2_supporting	Likely pathogenic
NM_000038.6:c.137A>G	NP_000029.2:p.Glu46Gly	246492	ClinVar	Uncertain significance		PM2_supporting	splice	BP4							BP4, PM2_supporting	Uncertain significance
NM_000038.6:c.138A>T	NP_000029.2:p.Glu46Asp	819088	ClinVar	Uncertain significance		PM2_supporting	splice	BP4							BP4, PM2_supporting	Uncertain significance
NM_000038.6:c.138A>G	NP_000029.2:p.Glu46=	819087	ClinVar	Likely benign	0.0000648 (1 in 15424 alleles in European (non-Finnish) population in gnomAD v.2.1.1 (non-cancer))	BS1	splice	BP4							BP4, BS1	Likely benign
NM_000038.6:c.138A>C	NP_000029.2:p.Glu46Asp	665118	ClinVar	Uncertain significance		PM2_supporting	splice	BP4							BP4, PM2_supporting	Uncertain significance
NM_000038.6:c.139G>A	NP_000029.2:p.Val47Ile	411459	ClinVar	Uncertain significance	0.0000154 (1 in 64772 alleles in European (non-Finnish) population in gnomAD v3.1.2 (non-cancer))	BS1	missense	BP1							BP1, BS1	Likely benign
NM_000038.6:c.145A>T	NP_000029.2:p.Lys49Ter	819274	ClinVar, InSiGHT LOVD	Pathogenic		PM2_supporting	nonsense	PVS1							PVS1, PM2_supporting	Likely pathogenic
NM_000038.6:c.147_150del	NP_000029.2:p.Lys49AsnfsTer20	141368	ClinVar, InSiGHT LOVD	Pathogenic	0.0000062 (2 in 322994 alleles in UK Biobank population in UK Biobank)		frameshift	PVS1			PS4_supporting	Rivera 20924072, Gómez-Fernández 19531215			PVS1, PS4_supporting	Likely pathogenic	internal lab contributors: observed in 1 individual worth 0.5 phenotype points	Likely pathogenic: PVS1, PS4_supporting
NM_000038.6:c.146A>C	NP_000029.2:p.Lys49Thr	482285	ClinVar	Uncertain significance	0.0000186 (6 in 323002 alleles in UK Biobank population in UK Biobank)	BS1	missense	BP1							BP1, BS1	Likely benign
NM_000038.6:c.146A>G	NP_000029.2:p.Lys49Arg	141221	ClinVar	Uncertain significance		PM2_supporting	missense	BP1							BP1, PM2_supporting	Uncertain significance
NM_000038.6:c.148C>T	NP_000029.2:p.Gln50Ter	1074221	ClinVar	Pathogenic		PM2_supporting	nonsense	PVS1							PVS1, PM2_supporting	Likely pathogenic
NM_000038.6:c.148C>G	NP_000029.2:p.Gln50Glu	1051445	ClinVar	Uncertain significance		PM2_supporting	missense	BP1							BP1, PM2_supporting	Uncertain significance
NM_000038.6:c.151C>G	NP_000029.2:p.Leu51Val	960147	ClinVar	Uncertain significance	0.0000062 (2 in 323164 alleles in UK Biobank population in UK Biobank)		missense	BP1							BP1	Uncertain significance
NM_000038.6:c.151C>T	NP_000029.2:p.Leu51=	487056	ClinVar	Likely benign		PM2_supporting	synonymous	BP4, BP7							BP4, BP7, PM2_supporting	Likely benign
NM_000038.6:c.152T>A	NP_000029.2:p.Leu51Gln	836341	ClinVar	Uncertain significance		PM2_supporting	missense	BP1							BP1, PM2_supporting	Uncertain significance
NM_000038.6:c.153A>G	NP_000029.2:p.Leu51=	482295	ClinVar	Likely benign	0.0000243 (1 in 41136 alleles in African/African American population in gnomAD v3.1.2 (non-cancer))	BS1	synonymous	BP4, BP7							BP4, BP7, BS1	Likely benign
NM_000038.6:c.154C>T	NP_000029.2:p.Gln52Ter	490213	ClinVar	Pathogenic		PM2_supporting	nonsense	PVS1							PVS1, PM2_supporting	Likely pathogenic
NM_000038.6:c.154C>A	NP_000029.2:p.Gln52Lys	185951	ClinVar	Uncertain significance		PM2_supporting	missense	BP1							BP1, PM2_supporting	Uncertain significance
NM_000038.6:c.155A>G	NP_000029.2:p.Gln52Arg	927385	ClinVar	Uncertain significance		PM2_supporting	missense	BP1							BP1, PM2_supporting	Uncertain significance
NM_000038.6:c.156del	NP_000029.2:p.Gly53GlufsTer17	654864	ClinVar	Pathogenic	0.0000031 (1 in 323146 alleles in UK Biobank population in UK Biobank)		frameshift	PVS1							PVS1	Uncertain significance	internal lab contributors: observed in 1 individual worth 0 phenotype points; additional PM2 rule: allele frequency threshold of < 0.001% is used given allele count ≤ 1. Allele frequency threshold of ≤ 0.0003% (0.000003) is only used if the allele count is > 1.	Likely pathogenic: PVS1, PM2_supporting
NM_000038.6:c.156A>C	NP_000029.2:p.Gln52His	1058956	ClinVar	Uncertain significance		PM2_supporting	missense	BP1							BP1, PM2_supporting	Uncertain significance
NM_000038.6:c.158G>A	NP_000029.2:p.Gly53Glu	1317444	ClinVar	Uncertain significance	0.0000098 (1 in 102494 alleles in European (non-Finnish) population in gnomAD v.2.1.1 (non-cancer))		missense	BP1							BP1	Uncertain significance
NM_000038.6:c.158G>T	NP_000029.2:p.Gly53Val	839426	ClinVar	Uncertain significance		PM2_supporting	missense								PM2_supporting	Uncertain significance
NM_000038.6:c.160A>C	NP_000029.2:p.Ser54Arg	924168	ClinVar	Uncertain significance		PM2_supporting	missense	BP1							BP1, PM2_supporting	Uncertain significance
NM_000038.6:c.161G>A	NP_000029.2:p.Ser54Asn	857956	ClinVar	Uncertain significance		PM2_supporting	missense	BP1							BP1, PM2_supporting	Uncertain significance
NM_000038.6:c.163_164insG	NP_000029.2:p.Ile55SerfsTer2	486772	ClinVar	Pathogenic		PM2_supporting	frameshift	PVS1							PVS1, PM2_supporting	Likely pathogenic
NM_000038.6:c.163A>G	NP_000029.2:p.Ile55Val	482250	ClinVar	Uncertain significance	0.0000309 (2 in 64780 alleles in European (non-Finnish) population in gnomAD v3.1.2 (non-cancer))	BS1	missense	BP1							BP1, BS1	Likely benign
NM_000038.6:c.164T>C	NP_000029.2:p.Ile55Thr	537507	ClinVar	Uncertain significance		PM2_supporting	missense	BP1							BP1, PM2_supporting	Uncertain significance
NM_000038.6:c.170_175del	NP_000029.2:p.Asp57_Glu58del	629175	ClinVar	Uncertain significance	0.0001148 (1 in 8712 alleles in African/African American population in gnomAD v.2.1.1 (non-cancer))	BS1	inframe								BS1	Likely benign
NM_000038.6:c.166G>C	NP_000029.2:p.Glu56Gln	187228	ClinVar	Uncertain significance		PM2_supporting	missense	BP1							BP1, PM2_supporting	Uncertain significance
NM_000038.6:c.168A>G	NP_000029.2:p.Glu56=	482431	ClinVar	Likely benign		PM2_supporting	synonymous	BP4, BP7							BP4, BP7, PM2_supporting	Likely benign
NM_000038.6:c.170A>T	NP_000029.2:p.Asp57Val	202202	ClinVar	Uncertain significance		PM2_supporting	missense	BP1							BP1, PM2_supporting	Uncertain significance
NM_000038.6:c.171T>C	NP_000029.2:p.Asp57=	220546	ClinVar	Likely benign	0.0001461 (5 in 34234 alleles in Latino/Admixed American population in gnomAD v.2.1.1 (non-cancer))	BS1	synonymous	BP4, BP7							BP4, BP7, BS1	Likely benign
NM_000038.6:c.173A>G	NP_000029.2:p.Glu58Gly	819962	ClinVar	Uncertain significance		PM2_supporting	missense	BP1							BP1, PM2_supporting	Uncertain significance
NM_000038.6:c.175G>C	NP_000029.2:p.Ala59Pro	1172172	ClinVar	Uncertain significance		PM2_supporting	missense	BP1							BP1, PM2_supporting	Uncertain significance
NM_000038.6:c.175G>A	NP_000029.2:p.Ala59Thr	487024	ClinVar	Uncertain significance		PM2_supporting	missense	BP1							BP1, PM2_supporting	Uncertain significance
NM_000038.6:c.178A>G	NP_000029.2:p.Met60Val	925264	ClinVar	Uncertain significance	0.0000098 (1 in 102496 alleles in European (non-Finnish) population in gnomAD v.2.1.1 (non-cancer))		missense	BP1							BP1	Uncertain significance
NM_000038.6:c.178A>C	NP_000029.2:p.Met60Leu	820074	ClinVar	Uncertain significance		PM2_supporting	missense	BP1							BP1, PM2_supporting	Uncertain significance
NM_000038.6:c.180G>A	NP_000029.2:p.Met60Ile	537464	ClinVar	Uncertain significance	0.0000068 (1 in 147820 alleles in Total population in gnomAD v3.1.2 (non-cancer))		missense	BP1							BP1	Uncertain significance
NM_000038.6:c.181G>T	NP_000029.2:p.Ala61Ser	933593	ClinVar	Uncertain significance		PM2_supporting	missense	BP1							BP1, PM2_supporting	Uncertain significance
NM_000038.6:c.181G>C	NP_000029.2:p.Ala61Pro	820135	ClinVar	Uncertain significance		PM2_supporting	missense	BP1							BP1, PM2_supporting	Uncertain significance
NM_000038.6:c.181G>A	NP_000029.2:p.Ala61Thr	185188	ClinVar	Uncertain significance	0.0000062 (2 in 323208 alleles in UK Biobank population in UK Biobank)		missense	BP1							BP1	Uncertain significance
NM_000038.6:c.187_189del	NP_000029.2:p.Ser63del	233688	ClinVar	Uncertain significance		PM2_supporting	inframe	BP4							BP4, PM2_supporting	Uncertain significance
NM_000038.6:c.185C>T	NP_000029.2:p.Ser62Phe	82874	ClinVar	Uncertain significance		PM2_supporting	missense	BP1							BP1, PM2_supporting	Uncertain significance
NM_000038.6:c.190G>T	NP_000029.2:p.Gly64Ter	82875	ClinVar	Uncertain significance		PM2_supporting	nonsense	PVS1							PVS1, PM2_supporting	Likely pathogenic
NM_000038.6:c.191G>A	NP_000029.2:p.Gly64Glu	236566	ClinVar	Uncertain significance		PM2_supporting	missense	BP1							BP1, PM2_supporting	Uncertain significance
NM_000038.6:c.193C>A	NP_000029.2:p.Gln65Lys	217938	ClinVar	Uncertain significance		PM2_supporting	missense	BP1							BP1, PM2_supporting	Uncertain significance
NM_000038.6:c.194del	NP_000029.2:p.Gln65ArgfsTer5	1049811	ClinVar	Pathogenic		PM2_supporting	frameshift	PVS1							PVS1, PM2_supporting	Likely pathogenic
NM_000038.6:c.195G>A	NP_000029.2:p.Gln65=	1162173	ClinVar	Likely benign		PM2_supporting	synonymous	BP4, BP7							BP4, BP7, PM2_supporting	Likely benign
NM_000038.6:c.195G>C	NP_000029.2:p.Gln65His	495353	ClinVar	Uncertain significance		PM2_supporting	missense	BP1							BP1, PM2_supporting	Uncertain significance
NM_000038.6:c.196A>G	NP_000029.2:p.Ile66Val	846881	ClinVar	Uncertain significance		PM2_supporting	missense								PM2_supporting	Uncertain significance
NM_000038.6:c.197T>C	NP_000029.2:p.Ile66Thr	644058	ClinVar	Uncertain significance	0.0000663 (1 in 15086 alleles in Latino/Admixed American population in gnomAD v3.1.2 (non-cancer))	BS1	missense	BP1							BP1, BS1	Likely benign
NM_000038.6:c.203del	NP_000029.2:p.Leu68TyrfsTer2	934724	ClinVar, InSiGHT LOVD	Pathogenic	0.0000031 (1 in 323168 alleles in UK Biobank population in UK Biobank)		frameshift	PVS1							PVS1	Uncertain significance	internal lab contributors: observed in 4 individual worth 1 phenotype point (PS4_supporting); additional PM2 rule: allele frequency threshold of < 0.001% is used given allele count ≤ 1. Allele frequency threshold of ≤ 0.0003% (0.000003) is only used if the allele count is > 1.	Pathogenic: PVS1, PS4_supporting, PS2_supporting
NM_000038.6:c.202T>A	NP_000029.2:p.Leu68Ile	951912	ClinVar	Uncertain significance		PM2_supporting	missense	BP1							BP1, PM2_supporting	Uncertain significance
NM_000038.6:c.203T>G	NP_000029.2:p.Leu68Ter	433597	ClinVar	Pathogenic		PM2_supporting	nonsense	PVS1							PVS1, PM2_supporting	Likely pathogenic
NM_000038.6:c.206T>C	NP_000029.2:p.Leu69Ser	1057751	ClinVar	Uncertain significance		PM2_supporting	missense	BP1							BP1, PM2_supporting	Uncertain significance
NM_000038.6:c.207A>G	NP_000029.2:p.Leu69=	537648	ClinVar	Likely benign		PM2_supporting	synonymous	BP4, BP7							BP4, BP7, PM2_supporting	Likely benign
NM_000038.6:c.207del	NP_000029.2:p.Glu70SerfsTer8	217943	ClinVar	Likely pathogenic		PM2_supporting	frameshift	PVS1							PVS1, PM2_supporting	Likely pathogenic
NM_000038.6:c.209A>G	NP_000029.2:p.Glu70Gly	216154	ClinVar	Uncertain significance		PM2_supporting	missense	BP1							BP1, PM2_supporting	Uncertain significance
NM_000038.6:c.210G>A	NP_000029.2:p.Glu70=	710302	ClinVar	Likely benign	0.0000195 (2 in 102350 alleles in European (non-Finnish) population in gnomAD v.2.1.1 (non-cancer))	BS1	synonymous	BP4, BP7							BP4, BP7, BS1	Likely benign
NM_000038.6:c.211C>T	NP_000029.2:p.Arg71Cys	495354	ClinVar	Uncertain significance	0.0000426 (1 in 23478 alleles in African/African American population in gnomAD v.2.1.1 (non-cancer))	BS1	missense	BP1			BS2_supporting				BP1, BS1, BS2_supporting	Likely benign
NM_000038.6:c.211C>A	NP_000029.2:p.Arg71Ser	411360	ClinVar	Uncertain significance	0.0000292 (1 in 34238 alleles in Latino/Admixed American population in gnomAD v.2.1.1 (non-cancer))	BS1	missense	BP1							BP1, BS1	Likely benign
NM_000038.6:c.212G>A	NP_000029.2:p.Arg71His	411444	ClinVar	Uncertain significance	0.0000618 (4 in 64758 alleles in European (non-Finnish) population in gnomAD v3.1.2 (non-cancer))	BS1	missense	BP1							BP1, BS1	Likely benign
NM_000038.6:c.216T>C	NP_000029.2:p.Leu72=	702650	ClinVar	Likely benign	0.0000154 (1 in 64762 alleles in European (non-Finnish) population in gnomAD v3.1.2 (non-cancer))	BS1	synonymous	BP4, BP7							BP4, BP7, BS1	Likely benign
NM_000038.6:c.219del	NP_000029.2:p.Glu74SerfsTer4	971101	ClinVar	Pathogenic		PM2_supporting	frameshift	PVS1							PVS1, PM2_supporting	Likely pathogenic
NM_000038.6:c.218_219insTA	NP_000029.2:p.Lys73AsnfsTer6	APC_001632	InSiGHT LOVD	pathogenic		PM2_supporting	frameshift	PVS1							PVS1, PM2_supporting	Likely pathogenic
NM_000038.6:c.219A>G	NP_000029.2:p.Lys73=	1317341	ClinVar	Uncertain significance		PM2_supporting	splice	PP3							PP3, PM2_supporting	Uncertain significance
NM_000038.6:c.220G>A	NP_000029.2:p.Glu74Lys	482335	ClinVar, InSiGHT LOVD	Uncertain significance		PM2_supporting	splice	PVS1_strong							PVS1_strong, PM2_supporting	Uncertain significance
NM_000038.6:c.220G>C	NP_000029.2:p.Glu74Gln	469733	ClinVar	Uncertain significance		PM2_supporting	splice	PVS1_strong							PVS1_strong, PM2_supporting	Uncertain significance
NM_000038.6:c.220G>T	NP_000029.2:p.Glu74Ter	231074	ClinVar, InSiGHT LOVD	Likely pathogenic		PM2_supporting	nonsense	PVS1		22987206					PVS1, PM2_supporting	Likely pathogenic
NM_000038.6:c.220+1G>A		433598	ClinVar	Pathogenic		PM2_supporting	splice	PVS1		Ambry internal data			PS1_moderate	NM_000038.6:c.220+2T>A	PVS1, PM2_supporting, PS1_moderate	Pathogenic	internal lab contributors: observed in 2 individual worth 1 phenotype point (PS4_supporting)	Pathogenic: PVS1, PS1_moderate, PS4_supporting, PM2_supporting
NM_000038.6:c.220+2T>C		619119	ClinVar	Uncertain significance		PM2_supporting	splice	PVS1					PS1_moderate	NM_000038.6:c.220+2T>A	PVS1, PM2_supporting, PS1_moderate	Pathogenic
NM_000038.6:c.220+2T>A		141515	ClinVar	Likely pathogenic	0.0000154 (1 in 64768 alleles in European (non-Finnish) population in gnomAD v3.1.2 (non-cancer))	BS1	splice	PVS1		Ambry internal data					PVS1, BS1	Uncertain significance	internal lab contributors: observed in 35 individual worth 8 phenotype points (PS4); additional PM2 rule: allele frequency threshold of < 0.001% is used given allele count ≤ 1. Allele frequency threshold of ≤ 0.0003% (0.000003) is only used if the allele count is > 1.	Pathogenic: PVS1, PS4, PM2_supporting
NM_000038.6:c.220+3A>G		1049335	ClinVar	Uncertain significance		PM2_supporting	splice	PP3							PP3, PM2_supporting	Uncertain significance
NM_000038.6:c.220+3A>C		487054	ClinVar	Uncertain significance		PM2_supporting	splice	PP3							PP3, PM2_supporting	Uncertain significance
NM_000038.6:c.220+4G>A		490238	ClinVar	Uncertain significance	0.0000098 (1 in 102108 alleles in European (non-Finnish) population in gnomAD v.2.1.1 (non-cancer))		splice	BP4							BP4	Uncertain significance
NM_000038.6:c.220+5A>G		469732	ClinVar	Uncertain significance		PM2_supporting	splice	BP4							BP4, PM2_supporting	Uncertain significance
NM_000038.6:c.220+6T>C		1042757	ClinVar	Uncertain significance	0.0000203 (3 in 147900 alleles in Total population in gnomAD v3.1.2 (non-cancer))	BS1	splice								BS1	Likely benign
NM_000038.6:c.220+10A>T		630818	ClinVar, InSiGHT LOVD	Likely benign	0.0000294 (3 in 101978 alleles in European (non-Finnish) population in gnomAD v.2.1.1 (non-cancer))	BS1	intron	BP4, BP7							BP4, BP7, BS1	Likely benign
NM_000038.6:c.220+12_220+14del		220362	ClinVar	Likely benign	0.0000692 (1 in 14460 alleles in African/African American population in gnomAD v.2.1.1 (non-cancer))	BS1	intron	BP4, BP7							BP4, BP7, BS1	Likely benign
NM_000038.6:c.220+16G>T		630550	ClinVar	Likely benign	0.0000309 (2 in 64758 alleles in European (non-Finnish) population in gnomAD v3.1.2 (non-cancer))	BS1	intron	BP4, BP7							BP4, BP7, BS1	Likely benign
NM_000038.6:c.220+18G>A		920077	ClinVar	Uncertain significance	0.000073 (3 in 41110 alleles in African/African American population in gnomAD v3.1.2 (non-cancer))	BS1	intron								BS1	Likely benign
NM_000038.6:c.220+19T>C		490237	ClinVar	Likely benign	0.00017 (3 in 17648 alleles in East Asian population in gnomAD v.2.1.1 (non-cancer))	BS1	intron								BS1	Likely benign
NM_000038.6:c.220+28A>G		217946	ClinVar	Likely benign		PM2_supporting	intron	BP4, BP7							BP4, BP7, PM2_supporting	Likely benign
NM_000038.6:c.220+38G>T		82399	ClinVar	Uncertain significance		PM2_supporting	intron	BP4, BP7							BP4, BP7, PM2_supporting	Likely benign
NM_000038.6:c.220+124C>G		217945	ClinVar	Likely benign	0.0287513 (443 in 15408 alleles in European (non-Finnish) population in gnomAD v.2.1.1 (non-cancer))	BA1	intron	BP4, BP7							BA1	Benign
NM_000038.6:c.220+208C>A		223416	ClinVar	Likely benign	0.0000154 (1 in 64760 alleles in European (non-Finnish) population in gnomAD v3.1.2 (non-cancer))	BS1	intron	BP4, BP7							BP4, BP7, BS1	Likely benign
NM_000038.6:c.220+229T>G		82400	ClinVar	Uncertain significance		PM2_supporting	intron	BP4, BP7							BP4, BP7, PM2_supporting	Likely benign
NM_000038.6:c.220+249C>T		676899	ClinVar	Likely benign	0.0293164 (452 in 15418 alleles in European (non-Finnish) population in gnomAD v.2.1.1 (non-cancer))	BA1	intron	BP4, BP7							BA1	Benign
NM_000038.6:c.220+279C>T		1192725	ClinVar	Likely benign	0.0180211 (157 in 8712 alleles in African/African American population in gnomAD v.2.1.1 (non-cancer))	BA1	intron	BP4, BP7							BA1	Benign
NM_000038.6:c.221-344A>G		82401	ClinVar	Uncertain significance	0.0000649 (1 in 15420 alleles in European (non-Finnish) population in gnomAD v.2.1.1 (non-cancer))	BS1	intron	BP4, BP7							BP4, BP7, BS1	Likely benign
NM_000038.6:c.221-302C>T		1207141	ClinVar	Likely benign	0.0140621 (911 in 64784 alleles in European (non-Finnish) population in gnomAD v3.1.2 (non-cancer))	BA1	intron	BP4, BP7							BA1	Benign
NM_000038.6:c.221-29G>C		217948	ClinVar	Likely benign	0.0058333 (28 in 4800 alleles in South Asian population in gnomAD v3.1.2 (non-cancer))	BA1	intron	BP4, BP7							BA1	Benign
NM_000038.6:c.221-16T>C		372060	ClinVar	Likely benign	0.0000972 (4 in 41140 alleles in African/African American population in gnomAD v3.1.2 (non-cancer))	BS1	splice	BP4							BP4, BS1	Likely benign
NM_000038.6:c.221-14T>G		APC_001032	InSiGHT LOVD	Uncertain significance		PM2_supporting	splice								PM2_supporting	Uncertain significance
NM_000038.6:c.221-11A>T		490239	ClinVar	Likely benign		PM2_supporting	splice	BP4							BP4, PM2_supporting	Uncertain significance
NM_000038.6:c.221-11A>G		382326	ClinVar, InSiGHT LOVD	Likely benign	0.0000681 (1 in 14682 alleles in African/African American population in gnomAD v.2.1.1 (non-cancer))	BS1	splice	BP4							BP4, BS1	Likely benign
NM_000038.6:c.221-5T>G		469734	ClinVar	Uncertain significance		PM2_supporting	splice	PP3							PP3, PM2_supporting	Uncertain significance
NM_000038.6:c.221-5T>C		391594	ClinVar	Uncertain significance		PM2_supporting	splice	BP4							BP4, PM2_supporting	Uncertain significance
NM_000038.6:c.221-2A>G		184117	ClinVar	Likely pathogenic	0.0000676 (1 in 14792 alleles in African/African American population in gnomAD v.2.1.1 (non-cancer))	BS1	splice	PVS1					PS1_moderate	NM_000038.6:c.221-1G>C	PVS1, BS1, PS1_moderate	Pathogenic
NM_000038.6:c.221-1G>C		230154	ClinVar, InSiGHT LOVD	Likely pathogenic		PM2_supporting	splice	PVS1							PVS1, PM2_supporting	Likely pathogenic
NM_000038.6:c.221-1G>A		217947	ClinVar	Likely pathogenic		PM2_supporting	splice	PVS1							PVS1, PM2_supporting	Likely pathogenic
NM_000038.6:c.221A>G	NP_000029.2:p.Glu74Gly	485134	ClinVar	Uncertain significance		PM2_supporting	splice	BP4							BP4, PM2_supporting	Uncertain significance
NM_000038.6:c.221A>C	NP_000029.2:p.Glu74Ala	419952	ClinVar	Uncertain significance	0.0000254 (6 in 236670 alleles in Total population in gnomAD v.2.1.1 (non-cancer))	BS1	splice	BP4							BP4, BS1	Likely benign
NM_000038.6:c.222G>C	NP_000029.2:p.Glu74Asp	578503	ClinVar	Uncertain significance		PM2_supporting	splice	BP4							BP4, PM2_supporting	Uncertain significance
NM_000038.6:c.223C>G	NP_000029.2:p.Leu75Val	644217	ClinVar	Uncertain significance	0.0000292 (1 in 34236 alleles in Latino/Admixed American population in gnomAD v.2.1.1 (non-cancer))	BS1	splice								BS1	Likely benign
NM_000038.6:c.223C>T	NP_000029.2:p.Leu75Phe	628389	ClinVar	Uncertain significance		PM2_supporting	splice	BP4							BP4, PM2_supporting	Uncertain significance
NM_000038.6:c.224T>C	NP_000029.2:p.Leu75Pro	469739	ClinVar	Uncertain significance	0.0000031 (1 in 323222 alleles in UK Biobank population in UK Biobank)		missense	BP1							BP1	Uncertain significance
NM_000038.6:c.225T>C	NP_000029.2:p.Leu75=	918519	ClinVar	Likely benign		PM2_supporting	synonymous	BP4, BP7							BP4, BP7, PM2_supporting	Likely benign
NM_000038.6:c.226A>C	NP_000029.2:p.Asn76His	938157	ClinVar	Uncertain significance		PM2_supporting	missense	BP1							BP1, PM2_supporting	Uncertain significance
NM_000038.6:c.228C>T	NP_000029.2:p.Asn76=	215555	ClinVar	Likely benign	0.000039 (4 in 102676 alleles in European (non-Finnish) population in gnomAD v.2.1.1 (non-cancer))	BS1	synonymous	BP4, BP7							BP4, BP7, BS1	Likely benign
NM_000038.6:c.229T>G	NP_000029.2:p.Leu77Val	1041736	ClinVar	Uncertain significance	0.0000031 (1 in 323216 alleles in UK Biobank population in UK Biobank)		missense	BP1							BP1	Uncertain significance
NM_000038.6:c.230T>G	NP_000029.2:p.Leu77Ter	APC_001033	InSiGHT LOVD	pathogenic		PM2_supporting	nonsense	PVS1							PVS1, PM2_supporting	Likely pathogenic
NM_000038.6:c.230T>A	NP_000029.2:p.Leu77Ter	1050615	ClinVar	Pathogenic		PM2_supporting	nonsense	PVS1							PVS1, PM2_supporting	Likely pathogenic
NM_000038.6:c.233_236del	NP_000029.2:p.Asp78AlafsTer7	418005	ClinVar	Pathogenic		PM2_supporting	frameshift	PVS1							PVS1, PM2_supporting	Likely pathogenic
NM_000038.6:c.231A>G	NP_000029.2:p.Leu77=	1085618	ClinVar	Likely benign		PM2_supporting	synonymous	BP4, BP7							BP4, BP7, PM2_supporting	Likely benign
NM_000038.6:c.232G>C	NP_000029.2:p.Asp78His	1199077	ClinVar	Uncertain significance		PM2_supporting	missense	BP1							BP1, PM2_supporting	Uncertain significance
NM_000038.6:c.232G>A	NP_000029.2:p.Asp78Asn	821110	ClinVar	Uncertain significance	0.0000031 (1 in 323220 alleles in UK Biobank population in UK Biobank)		missense	BP1							BP1	Uncertain significance
NM_000038.6:c.233A>C	NP_000029.2:p.Asp78Ala	482349	ClinVar	Uncertain significance	0.0002014 (1 in 4966 alleles in East Asian population in gnomAD v3.1.2 (non-cancer))	BS1	missense	BP1							BP1, BS1	Likely benign
NM_000038.6:c.234T>G	NP_000029.2:p.Asp78Glu	495356	ClinVar	Uncertain significance		PM2_supporting	missense	BP1							BP1, PM2_supporting	Uncertain significance
NM_000038.6:c.235A>G	NP_000029.2:p.Ser79Gly	628873	ClinVar	Uncertain significance		PM2_supporting	missense	BP1							BP1, PM2_supporting	Likely benign	pilot variant: BS2_supporting, BP1, PM2_supporting
NM_000038.6:c.236G>A	NP_000029.2:p.Ser79Asn	537548	ClinVar	Uncertain significance	0.0000031 (1 in 323212 alleles in UK Biobank population in UK Biobank)		missense	BP1							BP1	Uncertain significance
NM_000038.6:c.238A>G	NP_000029.2:p.Ser80Gly	923894	ClinVar	Uncertain significance		PM2_supporting	missense	BP1							BP1, PM2_supporting	Uncertain significance
NM_000038.6:c.239G>A	NP_000029.2:p.Ser80Asn	651725	ClinVar	Uncertain significance		PM2_supporting	missense	BP1							BP1, PM2_supporting	Uncertain significance
NM_000038.6:c.239G>C	NP_000029.2:p.Ser80Thr	231828	ClinVar	Uncertain significance	0.0000097 (1 in 102704 alleles in European (non-Finnish) population in gnomAD v.2.1.1 (non-cancer))		missense	BP1			BP5	PeterMac (unpublished data)			BP1, BP5	Likely benign
NM_000038.6:c.244T>C	NP_000029.2:p.Phe82Leu	1023107	ClinVar	Uncertain significance		PM2_supporting	missense	BP1							BP1, PM2_supporting	Uncertain significance
NM_000038.6:c.244T>A	NP_000029.2:p.Phe82Ile	217950	ClinVar	Uncertain significance		PM2_supporting	missense	BP1							BP1, PM2_supporting	Uncertain significance
NM_000038.6:c.245T>C	NP_000029.2:p.Phe82Ser	487028	ClinVar, InSiGHT LOVD	Uncertain significance	0.0000292 (1 in 34254 alleles in Latino/Admixed American population in gnomAD v.2.1.1 (non-cancer))	BS1	missense	BP1							BP1, BS1	Likely benign
NM_000038.6:c.248C>T	NP_000029.2:p.Pro83Leu	842129	ClinVar	Uncertain significance		PM2_supporting	missense	BP1							BP1, PM2_supporting	Uncertain significance
NM_000038.6:c.249del	NP_000029.2:p.Gly84GlufsTer2	236575	ClinVar	Pathogenic		PM2_supporting	frameshift	PVS1							PVS1, PM2_supporting	Likely pathogenic
NM_000038.6:c.250G>T	NP_000029.2:p.Gly84Ter	APC_001526	InSiGHT LOVD	pathogenic		PM2_supporting	nonsense	PVS1							PVS1, PM2_supporting	Likely pathogenic
NM_000038.6:c.251G>T	NP_000029.2:p.Gly84Val	230215	ClinVar	Uncertain significance	0.0000339 (4 in 118130 alleles in European (non-Finnish) population in gnomAD v.2.1.1 (non-cancer))	BS1	missense								BS1	Likely benign
NM_000038.6:c.252A>G	NP_000029.2:p.Gly84=	821433	ClinVar	Likely benign	0.0000292 (3 in 102716 alleles in European (non-Finnish) population in gnomAD v.2.1.1 (non-cancer))	BS1	synonymous	BP4, BP7							BP4, BP7, BS1	Likely benign
NM_000038.6:c.258_259insA	NP_000029.2:p.Leu87ThrfsTer52	428095	ClinVar	Pathogenic		PM2_supporting	frameshift	PVS1							PVS1, PM2_supporting	Likely pathogenic
NM_000038.6:c.259C>T	NP_000029.2:p.Leu87=	135691	ClinVar	Likely benign	0.0029167 (14 in 4800 alleles in South Asian population in gnomAD v3.1.2 (non-cancer))	BA1	synonymous	BP4, BP7							BA1	Benign
NM_000038.6:c.260T>G	NP_000029.2:p.Leu87Arg	843300	ClinVar	Uncertain significance	0.0000671 (1 in 14900 alleles in African/African American population in gnomAD v.2.1.1 (non-cancer))	BS1	missense	BP1							BP1, BS1	Likely benign
NM_000038.6:c.260T>C	NP_000029.2:p.Leu87Pro	469759	ClinVar	Uncertain significance		PM2_supporting	missense	BP1							BP1, PM2_supporting	Uncertain significance
NM_000038.6:c.262C>T	NP_000029.2:p.Arg88Trp	420793	ClinVar, InSiGHT LOVD	Uncertain significance	0.0000424 (1 in 23606 alleles in African/African American population in gnomAD v.2.1.1 (non-cancer))	BS1	missense	BP1				Carli Tops (unpublished)			BP1, BS1	Likely benign
NM_000038.6:c.263G>T	NP_000029.2:p.Arg88Leu	821606	ClinVar	Uncertain significance		PM2_supporting	missense	BP1							BP1, PM2_supporting	Uncertain significance
NM_000038.6:c.263G>A	NP_000029.2:p.Arg88Gln	135692	ClinVar, InSiGHT LOVD	Uncertain significance	0.0000772 (5 in 64786 alleles in European (non-Finnish) population in gnomAD v3.1.2 (non-cancer))	BS1	missense	BP1							BP1, BS1	Likely benign
NM_000038.6:c.264G>A	NP_000029.2:p.Arg88=	537619	ClinVar	Likely benign		PM2_supporting	synonymous	BP4, BP7							BP4, BP7, PM2_supporting	Likely benign
NM_000038.6:c.266C>A	NP_000029.2:p.Ser89Ter	566516	ClinVar, InSiGHT LOVD	Pathogenic		PM2_supporting	nonsense	PVS1							PVS1, PM2_supporting	Likely pathogenic
NM_000038.6:c.266C>G	NP_000029.2:p.Ser89Ter	230927	ClinVar	Pathogenic		PM2_supporting	nonsense	PVS1							PVS1, PM2_supporting	Likely pathogenic
NM_000038.6:c.271del	NP_000029.2:p.Met91CysfsTer34	545726	ClinVar	Pathogenic		PM2_supporting	frameshift	PVS1							PVS1, PM2_supporting	Likely pathogenic
NM_000038.6:c.268A>G	NP_000029.2:p.Lys90Glu	217952	ClinVar	Uncertain significance	0.0000309 (10 in 323228 alleles in UK Biobank population in UK Biobank)	BS1	missense	BP1							BP1, BS1	Likely benign
NM_000038.6:c.273G>A	NP_000029.2:p.Met91Ile	630108	ClinVar	Uncertain significance	0.0000983 (3 in 30526 alleles in South Asian population in gnomAD v.2.1.1 (non-cancer))	BS1	missense	BP1							BP1, BS1	Likely benign
NM_000038.6:c.274T>G	NP_000029.2:p.Ser92Ala	537476	ClinVar	Uncertain significance	0.0000031 (1 in 323228 alleles in UK Biobank population in UK Biobank)		missense	BP1							BP1	Uncertain significance
NM_000038.6:c.277del	NP_000029.2:p.Leu93SerfsTer32	821798	ClinVar	Pathogenic		PM2_supporting	frameshift	PVS1							PVS1, PM2_supporting	Likely pathogenic
NM_000038.6:c.275C>G	NP_000029.2:p.Ser92Cys	566182	ClinVar	Uncertain significance	0.0004174 (2 in 4792 alleles in South Asian population in gnomAD v3.1.2 (non-cancer))	BS1	missense	BP1							BP1, BS1	Likely benign
NM_000038.6:c.276C>G	NP_000029.2:p.Ser92=	1122564	ClinVar	Likely benign		PM2_supporting	synonymous	BP4, BP7							BP4, BP7, PM2_supporting	Likely benign
NM_000038.6:c.276C>T	NP_000029.2:p.Ser92=	215558	ClinVar	Likely benign	0.0002541 (6 in 23610 alleles in African/African American population in gnomAD v.2.1.1 (non-cancer))	BS1	synonymous	BP4, BP7							BP4, BP7, BS1	Likely benign
NM_000038.6:c.277C>T	NP_000029.2:p.Leu93Phe	821797	ClinVar	Uncertain significance		PM2_supporting	missense	BP1							BP1, PM2_supporting	Uncertain significance
NM_000038.6:c.277C>G	NP_000029.2:p.Leu93Val	236580	ClinVar, InSiGHT LOVD	Uncertain significance	0.0001543 (10 in 64810 alleles in European (non-Finnish) population in gnomAD v3.1.2 (non-cancer))	BS1	missense	BP1			BS2	PeterMac (unpublished data)			BP1, BS1, BS2	Benign
NM_000038.6:c.278T>A	NP_000029.2:p.Leu93His	231135	ClinVar	Uncertain significance		PM2_supporting	missense	BP1							BP1, PM2_supporting	Uncertain significance
NM_000038.6:c.279C>T	NP_000029.2:p.Leu93=	482390	ClinVar	Likely benign	0.0000243 (1 in 41122 alleles in African/African American population in gnomAD v3.1.2 (non-cancer))	BS1	synonymous	BP4, BP7							BP4, BP7, BS1	Likely benign
NM_000038.6:c.280C>T	NP_000029.2:p.Arg94Cys	482294	ClinVar	Uncertain significance		PM2_supporting	missense								PM2_supporting	Uncertain significance
NM_000038.6:c.280C>A	NP_000029.2:p.Arg94Ser	371803	ClinVar	Uncertain significance	0.0004032 (2 in 4960 alleles in East Asian population in gnomAD v3.1.2 (non-cancer))	BS1	missense								BS1	Likely benign
NM_000038.6:c.280C>G	NP_000029.2:p.Arg94Gly	231136	ClinVar	Uncertain significance		PM2_supporting	missense	BP1							BP1, PM2_supporting	Uncertain significance
NM_000038.6:c.281_282insC	NP_000029.2:p.Ser95PhefsTer44	APC_001034	InSiGHT LOVD	pathogenic		PM2_supporting	frameshift	PVS1							PVS1, PM2_supporting	Likely pathogenic
NM_000038.6:c.281_282del	NP_000029.2:p.Arg94LeufsTer44	617782	ClinVar	Likely pathogenic		PM2_supporting	frameshift	PVS1							PVS1, PM2_supporting	Likely pathogenic
NM_000038.6:c.281G>A	NP_000029.2:p.Arg94His	489430	ClinVar	Uncertain significance	0.0000068 (1 in 147866 alleles in Total population in gnomAD v3.1.2 (non-cancer))		missense	BP1							BP1	Uncertain significance
NM_000038.6:c.282T>C	NP_000029.2:p.Arg94=	630846	ClinVar	Likely benign	0.0000328 (1 in 30526 alleles in South Asian population in gnomAD v.2.1.1 (non-cancer))	BS1	synonymous	BP4, BP7							BP4, BP7, BS1	Likely benign
NM_000038.6:c.284C>T	NP_000029.2:p.Ser95Phe	482441	ClinVar	Uncertain significance	0.000073 (3 in 41114 alleles in African/African American population in gnomAD v3.1.2 (non-cancer))	BS1	missense	BP1							BP1, BS1	Likely benign
NM_000038.6:c.287A>T	NP_000029.2:p.Tyr96Phe	572748	ClinVar	Uncertain significance		PM2_supporting	missense								PM2_supporting	Uncertain significance
NM_000038.6:c.287A>G	NP_000029.2:p.Tyr96Cys	489432	ClinVar	Uncertain significance	0.0000983 (3 in 30526 alleles in South Asian population in gnomAD v.2.1.1 (non-cancer))	BS1	missense	BP1							BP1, BS1	Likely benign
NM_000038.6:c.288_289insCC	NP_000029.2:p.Gly97ProfsTer29	APC_001035	InSiGHT LOVD	pathogenic		PM2_supporting	frameshift	PVS1							PVS1, PM2_supporting	Likely pathogenic
NM_000038.6:c.288T>G	NP_000029.2:p.Tyr96Ter	217957	ClinVar, InSiGHT LOVD	Pathogenic		PM2_supporting	nonsense	PVS1							PVS1, PM2_supporting	Likely pathogenic
NM_000038.6:c.288T>C	NP_000029.2:p.Tyr96=	185837	ClinVar	Likely benign	0.0002014 (1 in 4966 alleles in East Asian population in gnomAD v3.1.2 (non-cancer))	BS1	synonymous	BP4, BP7			BS2_supporting				BP4, BP7, BS1, BS2_supporting	Likely benign
NM_000038.6:c.288T>A	NP_000029.2:p.Tyr96Ter	181831	ClinVar, InSiGHT LOVD	Pathogenic	0.0000097 (1 in 102734 alleles in European (non-Finnish) population in gnomAD v.2.1.1 (non-cancer))		nonsense	PVS1			PS4_supporting	LOVD (unpublished)			PVS1, PS4_supporting	Likely pathogenic
NM_000038.6:c.289G>T	NP_000029.2:p.Gly97Ter	APC_000649	InSiGHT LOVD	pathogenic		PM2_supporting	nonsense	PVS1							PVS1, PM2_supporting	Likely pathogenic
NM_000038.6:c.293G>T	NP_000029.2:p.Ser98Ile	822335	ClinVar	Uncertain significance		PM2_supporting	missense	BP1							BP1, PM2_supporting	Uncertain significance
NM_000038.6:c.294_301del	NP_000029.2:p.Ser98ArgfsTer38	APC_001036	InSiGHT LOVD	pathogenic		PM2_supporting	frameshift	PVS1							PVS1, PM2_supporting	Likely pathogenic
NM_000038.6:c.295C>A	NP_000029.2:p.Arg99=	469782	ClinVar	Uncertain significance	0.0000565 (1 in 17684 alleles in East Asian population in gnomAD v.2.1.1 (non-cancer))	BS1	synonymous								BS1	Likely benign
NM_000038.6:c.295C>T	NP_000029.2:p.Arg99Trp	135695	ClinVar, InSiGHT LOVD	Uncertain significance	0.0011045 (357 in 323228 alleles in UK Biobank population in UK Biobank)	BA1	missense	BP1			PS4_moderate	Dobbie 8730280, Vogt and Aretz (unpublished), Carli Tops (unpublished); Bonn (unpublished)			BA1	Benign	pilot variant: BS1, BS2, BP1, BP5, BP2
NM_000038.6:c.298del	NP_000029.2:p.Glu100LysfsTer25	419991	ClinVar	Likely pathogenic		PM2_supporting	frameshift	PVS1							PVS1, PM2_supporting	Likely pathogenic
NM_000038.6:c.296G>A	NP_000029.2:p.Arg99Gln	181832	ClinVar, InSiGHT LOVD	Uncertain significance	0.0002117 (5 in 23616 alleles in African/African American population in gnomAD v.2.1.1 (non-cancer))	BS1	missense	BP1							BP1, BS1	Likely benign
NM_000038.6:c.297G>T	NP_000029.2:p.Arg99=	758277	ClinVar	Likely benign	0.0001131 (2 in 17686 alleles in East Asian population in gnomAD v.2.1.1 (non-cancer))	BS1	synonymous	BP4, BP7							BP4, BP7, BS1	Likely benign
NM_000038.6:c.298G>T	NP_000029.2:p.Glu100Ter	APC_000421	InSiGHT LOVD	pathogenic		PM2_supporting	nonsense	PVS1							PVS1, PM2_supporting	Likely pathogenic
NM_000038.6:c.298G>A	NP_000029.2:p.Glu100Lys	582927	ClinVar	Uncertain significance	0.0000154 (1 in 64808 alleles in European (non-Finnish) population in gnomAD v3.1.2 (non-cancer))	BS1	missense	BP1							BP1, BS1	Likely benign
NM_000038.6:c.299A>G	NP_000029.2:p.Glu100Gly	822493	ClinVar	Uncertain significance	0.0000154 (1 in 64806 alleles in European (non-Finnish) population in gnomAD v3.1.2 (non-cancer))	BS1	missense	BP1							BP1, BS1	Likely benign
NM_000038.6:c.300A>G	NP_000029.2:p.Glu100=	416751	ClinVar	Likely benign		PM2_supporting	synonymous	BP4, BP7							BP4, BP7, PM2_supporting	Likely benign
NM_000038.6:c.301G>A	NP_000029.2:p.Gly101Arg	1330007	ClinVar	Uncertain significance		PM2_supporting	missense	BP1							BP1, PM2_supporting	Uncertain significance
NM_000038.6:c.301G>T	NP_000029.2:p.Gly101Ter	217958	ClinVar, InSiGHT LOVD	Pathogenic		PM2_supporting	nonsense	PVS1							PVS1, PM2_supporting	Likely pathogenic
NM_000038.6:c.302G>T	NP_000029.2:p.Gly101Val	919656	ClinVar	Uncertain significance	0.0000648 (1 in 15426 alleles in European (non-Finnish) population in gnomAD v.2.1.1 (non-cancer))	BS1	missense	BP1							BP1, BS1	Likely benign
NM_000038.6:c.302G>C	NP_000029.2:p.Gly101Ala	822659	ClinVar	Uncertain significance		PM2_supporting	missense	BP1							BP1, PM2_supporting	Uncertain significance
NM_000038.6:c.302G>A	NP_000029.2:p.Gly101Glu	584657	ClinVar	Uncertain significance		PM2_supporting	missense	BP1							BP1, PM2_supporting	Uncertain significance
NM_000038.6:c.303A>G	NP_000029.2:p.Gly101=	934695	ClinVar	Uncertain significance		PM2_supporting	synonymous	BP4, BP7							BP4, BP7, PM2_supporting	Likely benign
NM_000038.6:c.304T>C	NP_000029.2:p.Ser102Pro	482497	ClinVar	Uncertain significance	0.0002083 (1 in 4800 alleles in South Asian population in gnomAD v3.1.2 (non-cancer))	BS1	missense	BP1							BP1, BS1	Likely benign
NM_000038.6:c.307G>T	NP_000029.2:p.Val103Leu	482510	ClinVar	Uncertain significance		PM2_supporting	missense	BP1							BP1, PM2_supporting	Uncertain significance
NM_000038.6:c.307G>C	NP_000029.2:p.Val103Leu	411415	ClinVar	Uncertain significance		PM2_supporting	missense	BP1							BP1, PM2_supporting	Uncertain significance
NM_000038.6:c.309A>G	NP_000029.2:p.Val103=	215561	ClinVar	Likely benign		PM2_supporting	synonymous	BP4, BP7							BP4, BP7, PM2_supporting	Likely benign
NM_000038.6:c.311C>T	NP_000029.2:p.Ser104Leu	570768	ClinVar	Uncertain significance		PM2_supporting	missense	BP1							BP1, PM2_supporting	Uncertain significance
NM_000038.6:c.311C>G	NP_000029.2:p.Ser104Ter	231513	ClinVar, InSiGHT LOVD	Likely pathogenic		PM2_supporting	nonsense	PVS1							PVS1, PM2_supporting	Likely pathogenic
NM_000038.6:c.311C>A	NP_000029.2:p.Ser104Ter	82876	ClinVar	Uncertain significance		PM2_supporting	nonsense	PVS1							PVS1, PM2_supporting	Likely pathogenic
NM_000038.6:c.313A>G	NP_000029.2:p.Ser105Gly	482406	ClinVar, InSiGHT LOVD	Uncertain significance	0.0000068 (1 in 147976 alleles in Total population in gnomAD v3.1.2 (non-cancer))		missense	BP1							BP1	Uncertain significance
NM_000038.6:c.314G>A	NP_000029.2:p.Ser105Asn	658501	ClinVar	Uncertain significance		PM2_supporting	missense	BP1							BP1, PM2_supporting	Uncertain significance
NM_000038.6:c.315_318delinsA	NP_000029.2:p.Ser105del	246181	ClinVar	Uncertain significance		PM2_supporting	inframe								PM2_supporting	Uncertain significance
NM_000038.6:c.316C>T	NP_000029.2:p.Arg106Cys	469911	ClinVar	Uncertain significance	0.0000243 (1 in 41088 alleles in African/African American population in gnomAD v3.1.2 (non-cancer))	BS1	missense	BP1							BP1, BS1	Likely benign
NM_000038.6:c.317G>T	NP_000029.2:p.Arg106Leu	823097	ClinVar	Uncertain significance		PM2_supporting	missense	BP1							BP1, PM2_supporting	Uncertain significance
NM_000038.6:c.317G>A	NP_000029.2:p.Arg106His	41524	ClinVar	Uncertain significance	0.0002293 (7 in 30526 alleles in South Asian population in gnomAD v.2.1.1 (non-cancer))	BS1	missense	BP1			BS2_supporting				BP1, BS1, BS2_supporting	Likely benign
NM_000038.6:c.319T>G	NP_000029.2:p.Ser107Ala	620613	ClinVar	Uncertain significance	0.0000486 (2 in 41124 alleles in African/African American population in gnomAD v3.1.2 (non-cancer))	BS1	missense	BP1							BP1, BS1	Likely benign
NM_000038.6:c.320C>A	NP_000029.2:p.Ser107Tyr	927805	ClinVar	Uncertain significance	0.0000155 (5 in 323228 alleles in UK Biobank population in UK Biobank)	BS1	missense	BP1							BP1, BS1	Likely benign
NM_000038.6:c.320C>G	NP_000029.2:p.Ser107Cys	631149	ClinVar	Uncertain significance		PM2_supporting	missense	BP1							BP1, PM2_supporting	Uncertain significance
NM_000038.6:c.321T>C	NP_000029.2:p.Ser107=	1145570	ClinVar	Likely benign		PM2_supporting	synonymous	BP4, BP7							BP4, BP7, PM2_supporting	Likely benign
NM_000038.6:c.323G>A	NP_000029.2:p.Gly108Glu	427929	ClinVar	Uncertain significance	0.0000154 (1 in 64812 alleles in European (non-Finnish) population in gnomAD v3.1.2 (non-cancer))	BS1	missense	BP1							BP1, BS1	Likely benign
NM_000038.6:c.325G>A	NP_000029.2:p.Glu109Lys	993153	ClinVar	Uncertain significance		PM2_supporting	missense	BP1							BP1, PM2_supporting	Uncertain significance
NM_000038.6:c.325G>T	NP_000029.2:p.Glu109Ter	433599	ClinVar	Pathogenic		PM2_supporting	nonsense	PVS1							PVS1, PM2_supporting	Likely pathogenic
NM_000038.6:c.326A>G	NP_000029.2:p.Glu109Gly	964782	ClinVar	Uncertain significance		PM2_supporting	missense	BP1							BP1, PM2_supporting	Uncertain significance
NM_000038.6:c.328T>C	NP_000029.2:p.Cys110Arg	571197	ClinVar	Uncertain significance	0.0000169 (2 in 118164 alleles in European (non-Finnish) population in gnomAD v.2.1.1 (non-cancer))	BS1	missense	BP1							BP1, BS1	Likely benign
NM_000038.6:c.330C>T	NP_000029.2:p.Cys110=	416749	ClinVar	Likely benign		PM2_supporting	synonymous	BP4, BP7							BP4, BP7, PM2_supporting	Likely benign
NM_000038.6:c.331del	NP_000029.2:p.Ser111ValfsTer14	APC_000622	InSiGHT LOVD	pathogenic		PM2_supporting	frameshift	PVS1							PVS1, PM2_supporting	Likely pathogenic
NM_000038.6:c.331A>G	NP_000029.2:p.Ser111Gly	802131	ClinVar	Uncertain significance		PM2_supporting	missense	BP1							BP1, PM2_supporting	Uncertain significance
NM_000038.6:c.332G>A	NP_000029.2:p.Ser111Asn	185623	ClinVar	Uncertain significance	0.0000309 (2 in 64806 alleles in European (non-Finnish) population in gnomAD v3.1.2 (non-cancer))	BS1	missense	BP1							BP1, BS1	Likely benign
NM_000038.6:c.334C>T	NP_000029.2:p.Pro112Ser	1036047	ClinVar	Uncertain significance	0.0000318 (1 in 31404 alleles in Total population in gnomAD v.2.1.1 (non-cancer))	BS1	missense	BP1							BP1, BS1	Likely benign
NM_000038.6:c.334C>A	NP_000029.2:p.Pro112Thr	656637	ClinVar	Uncertain significance		PM2_supporting	missense	BP1							BP1, PM2_supporting	Uncertain significance
NM_000038.6:c.335C>G	NP_000029.2:p.Pro112Arg	411533	ClinVar	Uncertain significance		PM2_supporting	missense	BP1							BP1, PM2_supporting	Uncertain significance
NM_000038.6:c.336T>A	NP_000029.2:p.Pro112=	350409	ClinVar	Uncertain significance		PM2_supporting	synonymous	BP4, BP7							BP4, BP7, PM2_supporting	Likely benign
NM_000038.6:c.338T>C	NP_000029.2:p.Val113Ala	216161	ClinVar	Uncertain significance		PM2_supporting	missense	BP1							BP1, PM2_supporting	Uncertain significance
NM_000038.6:c.340C>A	NP_000029.2:p.Pro114Thr	823740	ClinVar	Uncertain significance	0.000209 (1 in 4784 alleles in South Asian population in gnomAD v3.1.2 (non-cancer))	BS1	missense	BP1							BP1, BS1	Likely benign
NM_000038.6:c.341del	NP_000029.2:p.Pro114LeufsTer11	418006	ClinVar, InSiGHT LOVD	Pathogenic		PM2_supporting	frameshift	PVS1							PVS1, PM2_supporting	Likely pathogenic
NM_000038.6:c.341C>T	NP_000029.2:p.Pro114Leu	922639	ClinVar	Uncertain significance		PM2_supporting	missense	BP1							BP1, PM2_supporting	Uncertain significance
NM_000038.6:c.341C>G	NP_000029.2:p.Pro114Arg	851715	ClinVar	Uncertain significance		PM2_supporting	missense	BP1							BP1, PM2_supporting	Uncertain significance
NM_000038.6:c.343A>G	NP_000029.2:p.Met115Val	411375	ClinVar, InSiGHT LOVD	Uncertain significance	0.0000423 (1 in 23618 alleles in African/African American population in gnomAD v.2.1.1 (non-cancer))	BS1	missense	BP1			BS2_supporting				BP1, BS1, BS2_supporting	Likely benign
NM_000038.6:c.344dup	NP_000029.2:p.Met115IlefsTer24	APC_001518	InSiGHT LOVD	pathogenic		PM2_supporting	frameshift	PVS1							PVS1, PM2_supporting	Likely pathogenic
NM_000038.6:c.344T>A	NP_000029.2:p.Met115Lys	1037815	ClinVar	Uncertain significance		PM2_supporting	missense	BP1							BP1, PM2_supporting	Uncertain significance
NM_000038.6:c.346_359del	NP_000029.2:p.Gly116LysfsTer18	433600	ClinVar	Pathogenic		PM2_supporting	frameshift	PVS1							PVS1, PM2_supporting	Likely pathogenic
NM_000038.6:c.346G>C	NP_000029.2:p.Gly116Arg	837824	ClinVar	Uncertain significance		PM2_supporting	missense	BP1							BP1, PM2_supporting	Uncertain significance
NM_000038.6:c.346G>T	NP_000029.2:p.Gly116Cys	419451	ClinVar	Uncertain significance		PM2_supporting	missense	BP1							BP1, PM2_supporting	Uncertain significance
NM_000038.6:c.347del	NP_000029.2:p.Gly116ValfsTer9	APC_001757	InSiGHT LOVD	pathogenic		PM2_supporting	frameshift	PVS1							PVS1, PM2_supporting	Likely pathogenic
NM_000038.6:c.347G>A	NP_000029.2:p.Gly116Asp	490264	ClinVar	Uncertain significance	0.0000371 (12 in 323228 alleles in UK Biobank population in UK Biobank)	BS1	missense	BP1							BP1, BS1	Likely benign
NM_000038.6:c.350C>A	NP_000029.2:p.Ser117Ter	418932	ClinVar	Pathogenic		PM2_supporting	nonsense	PVS1							PVS1, PM2_supporting	Likely pathogenic
NM_000038.6:c.351A>C	NP_000029.2:p.Ser117=	799302	ClinVar	Likely benign		PM2_supporting	synonymous	BP4, BP7							BP4, BP7, PM2_supporting	Likely benign
NM_000038.6:c.353T>G	NP_000029.2:p.Phe118Cys	1023136	ClinVar	Uncertain significance		PM2_supporting	missense	BP1							BP1, PM2_supporting	Uncertain significance
NM_000038.6:c.357A>G	NP_000029.2:p.Pro119=	823950	ClinVar	Likely benign		PM2_supporting	synonymous	BP4, BP7							BP4, BP7, PM2_supporting	Likely benign
NM_000038.6:c.358A>G	NP_000029.2:p.Arg120Gly	482279	ClinVar	Uncertain significance		PM2_supporting	missense	BP1							BP1, PM2_supporting	Uncertain significance
NM_000038.6:c.358A>C	NP_000029.2:p.Arg120=	231973	ClinVar	Uncertain significance		PM2_supporting	synonymous	BP4, BP7							BP4, BP7, PM2_supporting	Likely benign
NM_000038.6:c.361A>T	NP_000029.2:p.Arg121Ter	APC_001037	InSiGHT LOVD	pathogenic		PM2_supporting	nonsense	PVS1							PVS1, PM2_supporting	Likely pathogenic
NM_000038.6:c.362G>C	NP_000029.2:p.Arg121Thr	1057772	ClinVar	Uncertain significance		PM2_supporting	missense	BP1							BP1, PM2_supporting	Uncertain significance
NM_000038.6:c.362G>A	NP_000029.2:p.Arg121Lys	859634	ClinVar	Uncertain significance	0.0000663 (1 in 15092 alleles in Latino/Admixed American population in gnomAD v3.1.2 (non-cancer))	BS1	missense	BP1							BP1, BS1	Likely benign
NM_000038.6:c.362G>T	NP_000029.2:p.Arg121Ile	220276	ClinVar	Uncertain significance	0.0000671 (1 in 14902 alleles in African/African American population in gnomAD v.2.1.1 (non-cancer))	BS1	missense	BP1			BS2_supporting				BP1, BS1, BS2_supporting	Likely benign
NM_000038.6:c.366del	NP_000029.2:p.Phe123LeufsTer2	658616	ClinVar, InSiGHT LOVD	Pathogenic		PM2_supporting	frameshift	PVS1							PVS1, PM2_supporting	Likely pathogenic
NM_000038.6:c.365G>C	NP_000029.2:p.Gly122Ala	649119	ClinVar	Uncertain significance		PM2_supporting	missense	BP1							BP1, PM2_supporting	Uncertain significance
NM_000038.6:c.365G>T	NP_000029.2:p.Gly122Val	482299	ClinVar	Uncertain significance	0.0000423 (5 in 118150 alleles in European (non-Finnish) population in gnomAD v.2.1.1 (non-cancer))	BS1	missense	BP1							BP1, BS1	Likely benign
NM_000038.6:c.367T>A	NP_000029.2:p.Phe123Ile	954409	ClinVar	Uncertain significance		PM2_supporting	missense	BP1							BP1, PM2_supporting	Uncertain significance
NM_000038.6:c.368T>G	NP_000029.2:p.Phe123Cys	1171442	ClinVar	Uncertain significance		PM2_supporting	missense	BP1							BP1, PM2_supporting	Uncertain significance
NM_000038.6:c.370G>A	NP_000029.2:p.Val124Ile	411467	ClinVar	Uncertain significance	0.0000031 (1 in 323228 alleles in UK Biobank population in UK Biobank)		missense	BP1							BP1	Uncertain significance
NM_000038.6:c.372A>G	NP_000029.2:p.Val124=	186996	ClinVar	Likely benign	0.0001131 (2 in 17690 alleles in East Asian population in gnomAD v.2.1.1 (non-cancer))	BS1	synonymous	BP4, BP7							BP4, BP7, BS1	Likely benign
NM_000038.6:c.374A>G	NP_000029.2:p.Asn125Ser	1057452	ClinVar	Uncertain significance		PM2_supporting	missense	BP1							BP1, PM2_supporting	Uncertain significance
NM_000038.6:c.375T>C	NP_000029.2:p.Asn125=	824169	ClinVar	Likely benign	0.0000424 (1 in 23608 alleles in African/African American population in gnomAD v.2.1.1 (non-cancer))	BS1	synonymous	BP4, BP7							BP4, BP7, BS1	Likely benign
NM_000038.6:c.376G>T	NP_000029.2:p.Gly126Ter	APC_000743	InSiGHT LOVD	pathogenic		PM2_supporting	nonsense	PVS1							PVS1, PM2_supporting	Likely pathogenic
NM_000038.6:c.379A>G	NP_000029.2:p.Ser127Gly	41504	ClinVar, InSiGHT LOVD	Uncertain significance	0.0000617 (4 in 64814 alleles in European (non-Finnish) population in gnomAD v3.1.2 (non-cancer))	BS1	missense	BP1				Vandrovcová 15024739			BP1, BS1	Likely benign
NM_000038.6:c.380G>A	NP_000029.2:p.Ser127Asn	568580	ClinVar	Uncertain significance		PM2_supporting	missense	BP1							BP1, PM2_supporting	Uncertain significance
NM_000038.6:c.383G>C	NP_000029.2:p.Arg128Thr	1014838	ClinVar	Uncertain significance		PM2_supporting	missense	BP1							BP1, PM2_supporting	Uncertain significance
NM_000038.6:c.384A>G	NP_000029.2:p.Arg128=	231663	ClinVar	Uncertain significance	0.0000309 (2 in 64808 alleles in European (non-Finnish) population in gnomAD v3.1.2 (non-cancer))	BS1	synonymous	BP4, BP7							BP4, BP7, BS1	Likely benign
NM_000038.6:c.385G>C	NP_000029.2:p.Glu129Gln	133539	ClinVar, InSiGHT LOVD	Uncertain significance	0.000625 (3 in 4800 alleles in South Asian population in gnomAD v3.1.2 (non-cancer))	BS1	missense	BP1							BP1, BS1	Likely benign
NM_000038.6:c.386A>G	NP_000029.2:p.Glu129Gly	660533	ClinVar	Uncertain significance	0.0000328 (1 in 30526 alleles in South Asian population in gnomAD v.2.1.1 (non-cancer))	BS1	missense	BP1							BP1, BS1	Likely benign
NM_000038.6:c.388del	NP_000029.2:p.Ser130ValfsTer5	548810	ClinVar	Likely pathogenic		PM2_supporting	frameshift	PVS1							PVS1, PM2_supporting	Likely pathogenic
NM_000038.6:c.386_387insT	NP_000029.2:p.Glu129AspfsTer10	545734	ClinVar, InSiGHT LOVD	Pathogenic		PM2_supporting	frameshift	PVS1							PVS1, PM2_supporting	Likely pathogenic
NM_000038.6:c.387_388insT	NP_000029.2:p.Ser130Ter	1049616	ClinVar	Uncertain significance		PM2_supporting	frameshift	PVS1							PVS1, PM2_supporting	Likely pathogenic
NM_000038.6:c.387A>G	NP_000029.2:p.Glu129=	487019	ClinVar	Likely benign		PM2_supporting	synonymous	BP4, BP7							BP4, BP7, PM2_supporting	Likely benign
NM_000038.6:c.388A>G	NP_000029.2:p.Ser130Gly	41505	ClinVar, InSiGHT LOVD	Uncertain significance	0.0003131 (84 in 268304 alleles in Total population in gnomAD v.2.1.1 (non-cancer))	BS1	missense				BS2				BS1, BS2	Benign
NM_000038.6:c.390T>C	NP_000029.2:p.Ser130=	631416	ClinVar	Likely benign		PM2_supporting	synonymous	BP4, BP7							BP4, BP7, PM2_supporting	Likely benign
NM_000038.6:c.391A>G	NP_000029.2:p.Thr131Ala	824376	ClinVar	Uncertain significance		PM2_supporting	missense	BP1							BP1, PM2_supporting	Uncertain significance
NM_000038.6:c.392C>T	NP_000029.2:p.Thr131Ile	1004774	ClinVar	Uncertain significance	0.0001148 (1 in 8712 alleles in African/African American population in gnomAD v.2.1.1 (non-cancer))	BS1	missense	BP1							BP1, BS1	Likely benign
NM_000038.6:c.392C>G	NP_000029.2:p.Thr131Ser	482289	ClinVar	Uncertain significance		PM2_supporting	missense	BP1							BP1, PM2_supporting	Uncertain significance
NM_000038.6:c.393T>C	NP_000029.2:p.Thr131=	184585	ClinVar	Likely benign	0.0000195 (2 in 102710 alleles in European (non-Finnish) population in gnomAD v.2.1.1 (non-cancer))	BS1	synonymous	BP4, BP7							BP4, BP7, BS1	Likely benign
NM_000038.6:c.394G>A	NP_000029.2:p.Gly132Arg	824415	ClinVar	Uncertain significance		PM2_supporting	missense								PM2_supporting	Uncertain significance
NM_000038.6:c.396A>G	NP_000029.2:p.Gly132=	1337718	ClinVar	Uncertain significance		PM2_supporting	synonymous								PM2_supporting	Uncertain significance
NM_000038.6:c.396A>C	NP_000029.2:p.Gly132=	416745	ClinVar	Likely benign		PM2_supporting	synonymous	BP4, BP7							BP4, BP7, PM2_supporting	Likely benign
NM_000038.6:c.397T>G	NP_000029.2:p.Tyr133Asp	374939	ClinVar	Uncertain significance	0.0002088 (1 in 4790 alleles in South Asian population in gnomAD v3.1.2 (non-cancer))	BS1	missense	BP1							BP1, BS1	Likely benign
NM_000038.6:c.398A>G	NP_000029.2:p.Tyr133Cys	629302	ClinVar	Uncertain significance		PM2_supporting	missense	BP1							BP1, PM2_supporting	Uncertain significance
NM_000038.6:c.399T>G	NP_000029.2:p.Tyr133Ter	APC_001519	InSiGHT LOVD	pathogenic		PM2_supporting	nonsense	PVS1							PVS1, PM2_supporting	Likely pathogenic
NM_000038.6:c.401T>A	NP_000029.2:p.Leu134Ter	APC_000650	InSiGHT LOVD	pathogenic		PM2_supporting	nonsense	PVS1							PVS1, PM2_supporting	Likely pathogenic
NM_000038.6:c.401T>G	NP_000029.2:p.Leu134Ter	APC_001645	InSiGHT LOVD	pathogenic		PM2_supporting	nonsense	PVS1							PVS1, PM2_supporting	Likely pathogenic
NM_000038.6:c.403_404insTT	NP_000029.2:p.Glu135ValfsTer36	969094	ClinVar	Pathogenic		PM2_supporting	frameshift	PVS1							PVS1, PM2_supporting	Likely pathogenic
NM_000038.6:c.405A>T	NP_000029.2:p.Glu135Asp	1171177	ClinVar	Uncertain significance		PM2_supporting	missense	BP1							BP1, PM2_supporting	Uncertain significance
NM_000038.6:c.405A>G	NP_000029.2:p.Glu135=	469944	ClinVar	Likely benign		PM2_supporting	synonymous	BP4, BP7							BP4, BP7, PM2_supporting	Likely benign
NM_000038.6:c.408del	NP_000029.2:p.Glu136AspfsTer34	APC_001520	InSiGHT LOVD	pathogenic		PM2_supporting	frameshift	PVS1							PVS1, PM2_supporting	Likely pathogenic
NM_000038.6:c.410T>G	NP_000029.2:p.Leu137Arg	961238	ClinVar	Uncertain significance		PM2_supporting	missense	BP1							BP1, PM2_supporting	Uncertain significance
NM_000038.6:c.412G>C	NP_000029.2:p.Glu138Gln	918922	ClinVar	Uncertain significance		PM2_supporting	missense	BP1							BP1, PM2_supporting	Uncertain significance
NM_000038.6:c.414G>A	NP_000029.2:p.Glu138=	486748	ClinVar	Likely benign		PM2_supporting	synonymous	BP4, BP7							BP4, BP7, PM2_supporting	Likely benign
NM_000038.6:c.416_419del	NP_000029.2:p.Lys139ArgfsTer30	APC_000168	InSiGHT LOVD	pathogenic		PM2_supporting	frameshift	PVS1			PS4_moderate	Friedl and Aretz 20223039, Kanter-Smoler 18433509			PVS1, PM2_supporting, PS4_moderate	Pathogenic
NM_000038.6:c.417A>G	NP_000029.2:p.Lys139=	485106	ClinVar	Likely benign		PM2_supporting	synonymous	BP4, BP7							BP4, BP7, PM2_supporting	Likely benign
NM_000038.6:c.421_422del	NP_000029.2:p.Arg141ValfsTer6	469954	ClinVar	Pathogenic		PM2_supporting	frameshift	PVS1							PVS1, PM2_supporting	Likely pathogenic
NM_000038.6:c.419_422del	NP_000029.2:p.Glu140GlyfsTer29	APC_000393	InSiGHT LOVD	pathogenic		PM2_supporting	frameshift	PVS1							PVS1, PM2_supporting	Likely pathogenic
NM_000038.6:c.419A>C	NP_000029.2:p.Glu140Ala	1058408	ClinVar	Uncertain significance		PM2_supporting	missense	BP1							BP1, PM2_supporting	Uncertain significance
NM_000038.6:c.420G>C	NP_000029.2:p.Glu140Asp	41529	ClinVar	Uncertain significance		PM2_supporting	splice	BP4							BP4, PM2_supporting	Likely benign	pilot variant: BS2, BP1, BP2, PM2_supporting
NM_000038.6:c.421A>G	NP_000029.2:p.Arg141Gly	861553	ClinVar	Uncertain significance	0.0000097 (1 in 102692 alleles in European (non-Finnish) population in gnomAD v.2.1.1 (non-cancer))		splice									Uncertain significance
NM_000038.6:c.421A>C	NP_000029.2:p.Arg141=	644861	ClinVar	Uncertain significance		PM2_supporting	splice								PM2_supporting	Uncertain significance
NM_000038.6:c.422G>C	NP_000029.2:p.Arg141Thr	1056286	ClinVar	Uncertain significance		PM2_supporting	splice	PVS1_strong							PVS1_strong, PM2_supporting	Uncertain significance	internal lab contributors: observed in 3 individual worth 0.5 phenotype points	Uncertain significance: PVS1_strong, PM2_supporting
NM_000038.6:c.422G>A	NP_000029.2:p.Arg141Lys	824696	ClinVar	Uncertain significance	0.0000097 (1 in 102672 alleles in European (non-Finnish) population in gnomAD v.2.1.1 (non-cancer))		splice	PVS1_strong							PVS1_strong	Uncertain significance	internal lab contributors: observed in 0 individual worth 0 phenotype points	Uncertain significance: PVS1_strong
NM_000038.6:c.422+1G>A		APC_000422	InSiGHT LOVD	pathogenic		PM2_supporting	splice	PVS1							PVS1, PM2_supporting	Likely pathogenic
NM_000038.6:c.422+1G>C		1066891	ClinVar	Likely pathogenic		PM2_supporting	splice	PVS1							PVS1, PM2_supporting	Likely pathogenic
NM_000038.6:c.422+2T>A		APC_001521	InSiGHT LOVD	pathogenic		PM2_supporting	splice	PVS1							PVS1, PM2_supporting	Likely pathogenic
NM_000038.6:c.422+2T>G		429052	ClinVar	Likely pathogenic		PM2_supporting	splice	PVS1							PVS1, PM2_supporting	Likely pathogenic
NM_000038.6:c.422+2T>C		246235	ClinVar, InSiGHT LOVD	Likely pathogenic		PM2_supporting	splice	PVS1							PVS1, PM2_supporting	Likely pathogenic
NM_000038.6:c.422+3A>G		628607	ClinVar	Uncertain significance	0.0000662 (1 in 15096 alleles in Latino/Admixed American population in gnomAD v3.1.2 (non-cancer))	BS1	splice								BS1	Likely benign
NM_000038.6:c.422+6T>G		951903	ClinVar	Uncertain significance		PM2_supporting	splice	BP4							BP4, PM2_supporting	Uncertain significance
NM_000038.6:c.422+6T>C		220252	ClinVar	Uncertain significance		PM2_supporting	splice	BP4							BP4, PM2_supporting	Uncertain significance
NM_000038.6:c.422+10C>T		490273	ClinVar	Likely benign	0.0000243 (1 in 41106 alleles in African/African American population in gnomAD v3.1.2 (non-cancer))	BS1	intron	BP4, BP7							BP4, BP7, BS1	Likely benign
NM_000038.6:c.422+14_422+15insN[468]		APC_000272	InSiGHT LOVD	Uncertain significance		PM2_supporting	intron				PS4_supporting	Aretz and Friedl (unpublished)			PM2_supporting, PS4_supporting	Uncertain significance
NM_000038.6:c.422+16A>G		630109	ClinVar	Likely benign	0.0000097 (1 in 102618 alleles in European (non-Finnish) population in gnomAD v.2.1.1 (non-cancer))		intron	BP4, BP7							BP4, BP7	Likely benign
NM_000038.6:c.422+16A>T		507439	ClinVar	Likely benign		PM2_supporting	intron	BP4, BP7							BP4, BP7, PM2_supporting	Likely benign
NM_000038.6:c.422+17T>C		508923	ClinVar	Likely benign		PM2_supporting	intron	BP4, BP7							BP4, BP7, PM2_supporting	Likely benign
NM_000038.6:c.422+19G>C		371943	ClinVar	Likely benign	0.0000487 (5 in 102578 alleles in European (non-Finnish) population in gnomAD v.2.1.1 (non-cancer))	BS1	intron	BP4, BP7							BP4, BP7, BS1	Likely benign
NM_000038.6:c.422+75T>C		217979	ClinVar	Likely benign	0.0313929 (1291 in 41124 alleles in African/African American population in gnomAD v3.1.2 (non-cancer))	BA1	intron	BP4, BP7							BA1	Benign
NM_000038.6:c.422+136A>G		1196169	ClinVar	Likely benign	0.0185908 (162 in 8714 alleles in African/African American population in gnomAD v.2.1.1 (non-cancer))	BA1	intron	BP4, BP7							BA1	Benign
NM_000038.6:c.422+148T>C		676534	ClinVar	Likely benign	0.0046132 (299 in 64814 alleles in European (non-Finnish) population in gnomAD v3.1.2 (non-cancer))	BA1	intron	BP4, BP7							BA1	Benign
NM_000038.6:c.422+365C>A		82877	ClinVar	Uncertain significance		PM2_supporting	intron	BP4, BP7							BP4, BP7, PM2_supporting	Likely benign
NM_000038.6:c.422+655T>C		82402	ClinVar	Uncertain significance		PM2_supporting	intron	BP4, BP7							BP4, BP7, PM2_supporting	Likely benign
NM_000038.6:c.422+876C>G		82878	ClinVar	Uncertain significance	0.6586011 (3239 in 4918 alleles in East Asian population in gnomAD v3.1.2 (non-cancer))	BA1	intron	BP4, BP7							BA1	Benign
NM_000038.6:c.422+919T>C		82403	ClinVar	Uncertain significance		PM2_supporting	intron	BP4, BP7							BP4, BP7, PM2_supporting	Likely benign
NM_000038.6:c.422+974A>C		82404	ClinVar	Uncertain significance		PM2_supporting	intron	BP4, BP7							BP4, BP7, PM2_supporting	Likely benign
NM_000038.6:c.422+975A>C		82405	ClinVar	Uncertain significance		PM2_supporting	intron	BP4, BP7							BP4, BP7, PM2_supporting	Likely benign
NM_000038.6:c.422+1015G>T		82406	ClinVar	Uncertain significance		PM2_supporting	intron	BP4, BP7							BP4, BP7, PM2_supporting	Likely benign
NM_000038.6:c.422+1016A>C		82407	ClinVar	Uncertain significance		PM2_supporting	intron	BP4, BP7							BP4, BP7, PM2_supporting	Likely benign
NM_000038.6:c.422+1096C>A		82879	ClinVar	Uncertain significance		PM2_supporting	intron	BP4, BP7							BP4, BP7, PM2_supporting	Likely benign
NM_000038.6:c.422+1113T>A		82408	ClinVar	Uncertain significance		PM2_supporting	intron	BP4, BP7							BP4, BP7, PM2_supporting	Likely benign
NM_000038.6:c.422+1210A>G		82880	ClinVar	Uncertain significance	0.6607652 (3247 in 4914 alleles in East Asian population in gnomAD v3.1.2 (non-cancer))	BA1	intron	BP4, BP7							BA1	Benign
NM_000038.6:c.422+1477A>G		82409	ClinVar	Uncertain significance	0.0000772 (5 in 64796 alleles in European (non-Finnish) population in gnomAD v3.1.2 (non-cancer))	BS1	intron	BP4, BP7							BP4, BP7, BS1	Likely benign
NM_000038.6:c.422+1575T>G		82410	ClinVar	Uncertain significance		PM2_supporting	intron	BP4, BP7							BP4, BP7, PM2_supporting	Likely benign
NM_000038.6:c.422+1584T>C		82881	ClinVar	Uncertain significance		PM2_supporting	intron	BP4, BP7							BP4, BP7, PM2_supporting	Likely benign
NM_000038.6:c.422+1672T>G		82411	ClinVar	Uncertain significance		PM2_supporting	intron	BP4, BP7							BP4, BP7, PM2_supporting	Likely benign
NM_000038.6:c.422+1806A>C		82412	ClinVar	Uncertain significance		PM2_supporting	intron	BP4, BP7							BP4, BP7, PM2_supporting	Likely benign
NM_000038.6:c.422+1942T>G		82882	ClinVar	Uncertain significance		PM2_supporting	intron	BP4, BP7							BP4, BP7, PM2_supporting	Likely benign
NM_000038.6:c.422+2121T>G		82883	ClinVar	Uncertain significance	0.230137 (672 in 2920 alleles in East Asian population in gnomAD v3.1.2 (non-cancer))	BA1	intron	BP4, BP7							BA1	Benign
NM_000038.6:c.422+2131G>T		82413	ClinVar	Uncertain significance		PM2_supporting	intron	BP4, BP7							BP4, BP7, PM2_supporting	Likely benign
NM_000038.6:c.422+2136A>T		82884	ClinVar	Uncertain significance	0.654898 (3209 in 4900 alleles in East Asian population in gnomAD v3.1.2 (non-cancer))	BA1	intron	BP4, BP7							BA1	Benign
NM_000038.6:c.422+2447G>A		82885	ClinVar	Uncertain significance	0.0086659 (43 in 4962 alleles in East Asian population in gnomAD v3.1.2 (non-cancer))	BA1	intron	BP4, BP7							BA1	Benign
NM_000038.6:c.422+2773C>T		223429	ClinVar	Likely benign	0.0003315 (5 in 15082 alleles in Latino/Admixed American population in gnomAD v3.1.2 (non-cancer))	BS1	intron	BP4, BP7							BP4, BP7, BS1	Likely benign
NM_000038.6:c.422+3192G>T		82414	ClinVar	Uncertain significance		PM2_supporting	intron	BP4, BP7							BP4, BP7, PM2_supporting	Likely benign
NM_000038.6:c.422+3533G>T		82886	ClinVar	Uncertain significance		PM2_supporting	intron	BP4, BP7							BP4, BP7, PM2_supporting	Likely benign
NM_000038.6:c.422+3687G>C		82415	ClinVar	Uncertain significance		PM2_supporting	intron	BP4, BP7							BP4, BP7, PM2_supporting	Likely benign
NM_000038.6:c.422+3971G>A		82887	ClinVar	Uncertain significance	0.6694332 (3307 in 4940 alleles in East Asian population in gnomAD v3.1.2 (non-cancer))	BA1	intron	BP4, BP7							BA1	Benign
NM_000038.6:c.422+3986T>G		82416	ClinVar	Uncertain significance		PM2_supporting	intron	BP4, BP7							BP4, BP7, PM2_supporting	Likely benign
NM_000038.6:c.422+3997C>A		82888	ClinVar	Uncertain significance	0.0000154 (1 in 64770 alleles in European (non-Finnish) population in gnomAD v3.1.2 (non-cancer))	BS1	intron	BP4, BP7							BP4, BP7, BS1	Likely benign
NM_000038.6:c.423-3600C>T		82889	ClinVar	Uncertain significance	0.6572238 (3248 in 4942 alleles in East Asian population in gnomAD v3.1.2 (non-cancer))	BA1	intron	BP4, BP7							BA1	Benign
NM_000038.6:c.423-3313C>A		82417	ClinVar	Uncertain significance		PM2_supporting	intron	BP4, BP7							BP4, BP7, PM2_supporting	Likely benign
NM_000038.6:c.423-3307C>A		82890	ClinVar	Uncertain significance		PM2_supporting	intron	BP4, BP7							BP4, BP7, PM2_supporting	Likely benign
NM_000038.6:c.423-3178T>C		82418	ClinVar	Uncertain significance	0.0000245 (1 in 40782 alleles in African/African American population in gnomAD v3.1.2 (non-cancer))	BS1	intron	BP4, BP7							BP4, BP7, BS1	Likely benign
NM_000038.6:c.423-3167T>A		82891	ClinVar	Uncertain significance		PM2_supporting	intron	BP4, BP7							BP4, BP7, PM2_supporting	Likely benign
NM_000038.6:c.423-3166C>A		82892	ClinVar	Uncertain significance		PM2_supporting	intron	BP4, BP7							BP4, BP7, PM2_supporting	Likely benign
NM_000038.6:c.423-3162A>C		82893	ClinVar	Uncertain significance		PM2_supporting	intron	BP4, BP7							BP4, BP7, PM2_supporting	Likely benign
NM_000038.6:c.423-3029T>C		82894	ClinVar	Uncertain significance		PM2_supporting	intron	BP4, BP7							BP4, BP7, PM2_supporting	Likely benign
NM_000038.6:c.423-2829A>C		82895	ClinVar	Uncertain significance		PM2_supporting	intron	BP4, BP7							BP4, BP7, PM2_supporting	Likely benign
NM_000038.6:c.423-2719G>T		82419	ClinVar	Uncertain significance		PM2_supporting	intron	BP4, BP7							BP4, BP7, PM2_supporting	Likely benign
NM_000038.6:c.423-2650G>T		82420	ClinVar	Uncertain significance		PM2_supporting	intron	BP4, BP7							BP4, BP7, PM2_supporting	Likely benign
NM_000038.6:c.423-2461T>C		82896	ClinVar	Uncertain significance	0.6768639 (3341 in 4936 alleles in East Asian population in gnomAD v3.1.2 (non-cancer))	BA1	intron	BP4, BP7							BA1	Benign
NM_000038.6:c.423-2396C>A		82897	ClinVar	Uncertain significance		PM2_supporting	intron	BP4, BP7							BP4, BP7, PM2_supporting	Likely benign
NM_000038.6:c.423-2365T>C		82898	ClinVar	Uncertain significance		PM2_supporting	intron	BP4, BP7							BP4, BP7, PM2_supporting	Likely benign
NM_000038.6:c.423-2364T>A		82899	ClinVar	Uncertain significance		PM2_supporting	intron	BP4, BP7							BP4, BP7, PM2_supporting	Likely benign
NM_000038.6:c.423-2361C>A		82900	ClinVar	Uncertain significance		PM2_supporting	intron	BP4, BP7							BP4, BP7, PM2_supporting	Likely benign
NM_000038.6:c.423-1547G>C		82901	ClinVar	Uncertain significance	0.8724778 (4324 in 4956 alleles in East Asian population in gnomAD v3.1.2 (non-cancer))	BA1	intron	BP4, BP7							BA1	Benign
NM_000038.6:c.423-1515A>G		82902	ClinVar	Uncertain significance		PM2_supporting	intron	BP4, BP7							BP4, BP7, PM2_supporting	Likely benign
NM_000038.6:c.423-1514T>A		82903	ClinVar	Uncertain significance		PM2_supporting	intron	BP4, BP7							BP4, BP7, PM2_supporting	Likely benign
NM_000038.6:c.423-1511C>A		82904	ClinVar	Uncertain significance		PM2_supporting	intron	BP4, BP7							BP4, BP7, PM2_supporting	Likely benign
NM_000038.6:c.423-1323A>G		82421	ClinVar, InSiGHT LOVD	Uncertain significance	0.0743369 (1121 in 15080 alleles in Latino/Admixed American population in gnomAD v3.1.2 (non-cancer))	BA1	intron	BP4, BP7							BA1	Benign
NM_000038.6:c.423-912T>C		82422	ClinVar	Uncertain significance		PM2_supporting	intron	BP4, BP7							BP4, BP7, PM2_supporting	Likely benign
NM_000038.6:c.423-909A>C		82423	ClinVar	Uncertain significance		PM2_supporting	intron	BP4, BP7							BP4, BP7, PM2_supporting	Likely benign
NM_000038.6:c.423-690C>G		82424	ClinVar	Uncertain significance	0.0000154 (1 in 64782 alleles in European (non-Finnish) population in gnomAD v3.1.2 (non-cancer))	BS1	intron	BP4, BP7							BP4, BP7, BS1	Likely benign
NM_000038.6:c.423-686G>T		82905	ClinVar	Uncertain significance		PM2_supporting	intron	BP4, BP7							BP4, BP7, PM2_supporting	Likely benign
NM_000038.6:c.423-680G>A		82906	ClinVar	Uncertain significance		PM2_supporting	intron	BP4, BP7							BP4, BP7, PM2_supporting	Likely benign
NM_000038.6:c.423-677C>T		82425	ClinVar	Uncertain significance		PM2_supporting	intron	BP4, BP7							BP4, BP7, PM2_supporting	Likely benign
NM_000038.6:c.423-666G>A		82907	ClinVar	Uncertain significance	0.1301536 (644 in 4948 alleles in East Asian population in gnomAD v3.1.2 (non-cancer))	BA1	intron	BP4, BP7							BA1	Benign
NM_000038.6:c.423-455G>T		82908	ClinVar	Uncertain significance		PM2_supporting	intron	BP4, BP7							BP4, BP7, PM2_supporting	Likely benign
NM_000038.6:c.423-454G>T		82909	ClinVar	Uncertain significance		PM2_supporting	intron	BP4, BP7							BP4, BP7, PM2_supporting	Likely benign
NM_000038.6:c.423-256G>A		82910	ClinVar	Benign	1 (4964 in 4964 alleles in Allele Count East Asian population in gnomAD v3.1.2 (non-cancer))	BA1	intron	BP4, BP7							BA1	Benign
NM_000038.6:c.423-200C>A		1208595	ClinVar	Likely benign	0.0026028 (81 in 31120 alleles in Total population in gnomAD v.2.1.1 (non-cancer))	BA1	intron	BP4, BP7							BA1	Benign
NM_000038.6:c.423-189dup		APC_001758	InSiGHT LOVD	benign		PM2_supporting	intron	BP4, BP7							BP4, BP7, PM2_supporting	Likely benign
NM_000038.6:c.423-187dup		1196990	ClinVar, InSiGHT LOVD	Likely benign	0.0283093 (435 in 15366 alleles in European (non-Finnish) population in gnomAD v.2.1.1 (non-cancer))	BA1	intron	BP4, BP7							BA1	Benign
NM_000038.6:c.423-28G>T		372037	ClinVar	Likely benign	0.0000101 (1 in 98590 alleles in European (non-Finnish) population in gnomAD v.2.1.1 (non-cancer))	BS1	intron	BP4, BP7							BP4, BP7, BS1	Likely benign
NM_000038.6:c.423-17_423-16insT		1174680	ClinVar	Benign	0.0153784 (228 in 14826 alleles in European (non-Finnish) population in gnomAD v.2.1.1 (non-cancer))	BA1	splice	BP4							BA1	Benign
NM_000038.6:c.423-18_423-17insA		APC_001759	InSiGHT LOVD	benign		PM2_supporting	splice	BP4							BP4, PM2_supporting	Uncertain significance
NM_000038.6:c.423-17del		APC_001721	InSiGHT LOVD	benign	0.0001988 (8 in 40252 alleles in African/African American in gnomAD v3.1.2 (non-cancer))	BS1	splice	BP4							BP4, BS1	Likely benign
NM_000038.6:c.423-17dup		APC_001041	InSiGHT LOVD	Likely benign	0.0129647 (835 in 64406 alleles in European (non-Finnish) in gnomAD v3.1.2 (non-cancer))	BA1	splice	BP4							BA1	Benign
NM_000038.6:c.423-17_423-16del		1049931	ClinVar	Uncertain significance		PM2_supporting	splice	BP4							BP4, PM2_supporting	Uncertain significance
NM_000038.6:c.423-4_423-3insA		802132	ClinVar	Benign	0.0074906 (36 in 4806 alleles in East Asian population in gnomAD v3.1.2 (non-cancer))	BA1	splice	BP4							BA1	Benign
NM_000038.6:c.423-17T>A		217981	ClinVar, InSiGHT LOVD	Likely benign	0.0032442 (25 in 7706 alleles in African/African American population in gnomAD v.2.1.1 (non-cancer))	BA1	splice								BA1	Benign
NM_000038.6:c.423-17_423-16insT		181780	ClinVar	Benign		PM2_supporting	splice	BP4							BP4, PM2_supporting	Uncertain significance
NM_000038.6:c.423-6_423-4del		1330128	ClinVar	Uncertain significance		PM2_supporting	splice	BP4							BP4, PM2_supporting	Uncertain significance
NM_000038.6:c.423-4del		181781	ClinVar, InSiGHT LOVD	Likely benign	0.0616403 (475 in 7706 alleles in African/African American population in gnomAD v.2.1.1 (non-cancer))	BA1	splice	BP4	BS3_supporting	22447671					BA1	Benign	pilot variant: BA1, BP4, BS3_supporting
NM_000038.6:c.423-16A>T		82911	ClinVar	Benign	0.0038306 (17 in 4438 alleles in South Asian population in gnomAD v3.1.2 (non-cancer))	BA1	splice	BP4							BA1	Benign
NM_000038.6:c.423-11A>G		824698	ClinVar, InSiGHT LOVD	Pathogenic		PM2_supporting	splice	PP3	PS3_moderate	24599579	PS4_supporting	Vogt and Aretz (unpublished), Aretz and Friedl (unpublished), Aretz and Spier (unpublished)			PP3, PM2_supporting, PS3_moderate, PS4_supporting	Likely pathogenic	pilot variant: PM2_supporting, PP3, PS3_moderate, PS4_moderate
NM_000038.6:c.423-9A>T		1143398	ClinVar	Likely benign		PM2_supporting	splice	BP4							BP4, PM2_supporting	Uncertain significance
NM_000038.6:c.423-9A>C		619771	ClinVar	Uncertain significance		PM2_supporting	splice	BP4							BP4, PM2_supporting	Uncertain significance
NM_000038.6:c.423-9A>G		469955	ClinVar, InSiGHT LOVD	Pathogenic		PM2_supporting	splice	PP3	PS3_moderate	24599579					PP3, PM2_supporting, PS3_moderate	Uncertain significance	internal lab contributors: observed in 4 individuals in 2 families worth 2 phenotype points (PS4_moderate)	Likely pathogenic: PP3, PM2_supporting, PS3_moderate, PS4_moderate
NM_000038.6:c.423-8A>T		1116379	ClinVar	Likely benign		PM2_supporting	splice	BP4							BP4, PM2_supporting	Uncertain significance
NM_000038.6:c.423-8A>G		1050028	ClinVar	Uncertain significance		PM2_supporting	splice	PP3	PS3_moderate	32067438	PS4	Kim 32067438			PP3, PM2_supporting, PS3_moderate, PS4	Likely pathogenic
NM_000038.6:c.423-7A>G		APC_001040	InSiGHT LOVD	Uncertain significance		PM2_supporting	splice	PP3							PP3, PM2_supporting	Uncertain significance
NM_000038.6:c.423-6_424delinsGAAGCAAGATCAG		APC_000602	InSiGHT LOVD	pathogenic		PM2_supporting	splice				PS4_supporting	Kanter-Smoler 18433509			PM2_supporting, PS4_supporting	Uncertain significance
NM_000038.6:c.423-6A>G		1057657	ClinVar, InSiGHT LOVD	Uncertain significance		PM2_supporting	splice		PS3_moderate	DOI: 10.1134/S1022795417030139					PM2_supporting, PS3_moderate	Uncertain significance
NM_000038.6:c.423-5A>G		APC_000147	InSiGHT LOVD	pathogenic		PM2_supporting	splice	PP3	PS3_moderate	15459959	PS4	Aretz 15459959			PP3, PM2_supporting, PS3_moderate, PS4	Likely pathogenic
NM_000038.6:c.423-3_456del		824702	ClinVar	Pathogenic		PM2_supporting	splice	PVS1							PVS1, PM2_supporting	Likely pathogenic
NM_000038.6:c.423-4dup		APC_001647	InSiGHT LOVD	Likely benign	0.0074907 (36 in 4806 alleles in East Asian in gnomAD v3.1.2 (non-cancer))	BA1	splice	BP4							BA1	Benign
NM_000038.6:c.423-4_423-2del		411534	ClinVar, InSiGHT LOVD	Uncertain significance		PM2_supporting	splice	BP4							BP4, PM2_supporting	Uncertain significance
NM_000038.6:c.423-4A>T		1149314	ClinVar	Likely benign		PM2_supporting	splice	BP4							BP4, PM2_supporting	Uncertain significance
NM_000038.6:c.423-4A>G		578886	ClinVar	Uncertain significance		PM2_supporting	splice	PP3							PP3, PM2_supporting	Uncertain significance
NM_000038.6:c.423-3_423-2del		217982	ClinVar	Uncertain significance		PM2_supporting	splice								PM2_supporting	Uncertain significance	pilot variant: PS4_supporting, PM2_supporting
NM_000038.6:c.423-3T>C		485160	ClinVar	Uncertain significance		PM2_supporting	splice	BP4							BP4, PM2_supporting	Uncertain significance
NM_000038.6:c.423-3T>A		142189	ClinVar, InSiGHT LOVD	Uncertain significance		PM2_supporting	splice		PS3_moderate	33011440	PS4	33011440 Rofes, 30580288 Stradella, Kerr 23159591, Friedl and Aretz 20223039, Aretz and Spier (unpublished)			PM2_supporting, PS3_moderate, PS4	Likely pathogenic
NM_000038.6:c.423-2A>G		APC_001039	InSiGHT LOVD	Uncertain significance		PM2_supporting	splice	PVS1			PS4_supporting	Rivera 20924072			PVS1, PM2_supporting, PS4_supporting	Pathogenic
NM_000038.6:c.423-2A>C		1071890	ClinVar	Pathogenic		PM2_supporting	splice	PVS1					PS1_moderate	NM_000038.6:c.423-1G>A	PVS1, PM2_supporting, PS1_moderate	Pathogenic
NM_000038.6:c.423-2A>T		246083	ClinVar, InSiGHT LOVD	Pathogenic		PM2_supporting	splice	PVS1		Ambry internal data			PS1_moderate	NM_000038.6:c.423-1G>A	PVS1, PM2_supporting, PS1_moderate	Pathogenic
NM_000038.6:c.423-1G>T		APC_000268	InSiGHT LOVD	pathogenic		PM2_supporting	splice	PVS1		15459959			PS1_moderate	NM_000038.6:c.423-1G>A	PVS1, PM2_supporting, PS1_moderate	Pathogenic
NM_000038.6:c.423-1G>C		181833	ClinVar, InSiGHT LOVD	Pathogenic		PM2_supporting	splice	PVS1		15459959	PS4_supporting	Aretz 15459959, Hutter 11748858	PS1_moderate	NM_000038.6:c.423-1G>A	PVS1, PM2_supporting, PS4_supporting, PS1_moderate	Pathogenic
NM_000038.6:c.423-1G>A		835	ClinVar, InSiGHT LOVD	Pathogenic		PM2_supporting	splice	PVS1		10598803; 9664575; 10982189	PS4_very strong	Spirio 10598803, Su 10982189, Friedl and Aretz 20223039, Aretz and Spier (unpublished) Lagarde 20685668			PVS1, PM2_supporting, PS4_very strong	Pathogenic
NM_000038.6:c.423G>T	NP_000029.2:p.Arg141Ser	216017	ClinVar, InSiGHT LOVD	Pathogenic		PM2_supporting	splice	PP3	PS3_very strong	15459959; 17410430	PS4, PP1	17410430 Murphy, 15459959 Aretz, 26446593 Papp Aretz 15459959, Lagarde 20685668; Murphy 17410430			PP3, PM2_supporting, PS3_very strong, PS4, PP1	Pathogenic
NM_000038.6:c.424T>A	NP_000029.2:p.Ser142Thr	584658	ClinVar	Uncertain significance		PM2_supporting	splice								PM2_supporting	Uncertain significance
NM_000038.6:c.426_427del	NP_000029.2:p.Leu143AlafsTer4	142574	ClinVar, InSiGHT LOVD	Pathogenic		PM2_supporting	frameshift	PVS1							PVS1, PM2_supporting	Likely pathogenic
NM_000038.6:c.436G>T	NP_000029.2:p.Ala146Ser	1026805	ClinVar	Uncertain significance		PM2_supporting	missense								PM2_supporting	Uncertain significance
NM_000038.6:c.436G>A	NP_000029.2:p.Ala146Thr	824833	ClinVar	Uncertain significance	0.0000576 (1 in 17350 alleles in East Asian population in gnomAD v.2.1.1 (non-cancer))	BS1	missense	BP1							BP1, BS1	Likely benign
NM_000038.6:c.437C>G	NP_000029.2:p.Ala146Gly	967145	ClinVar	Uncertain significance		PM2_supporting	missense	BP1							BP1, PM2_supporting	Uncertain significance
NM_000038.6:c.437C>T	NP_000029.2:p.Ala146Val	482475	ClinVar	Uncertain significance	0.0000099 (1 in 100766 alleles in European (non-Finnish) population in gnomAD v.2.1.1 (non-cancer))		missense	BP1							BP1	Uncertain significance
NM_000038.6:c.438T>C	NP_000029.2:p.Ala146=	1107776	ClinVar	Likely benign		PM2_supporting	synonymous	BP4, BP7							BP4, BP7, PM2_supporting	Likely benign
NM_000038.6:c.439del	NP_000029.2:p.Asp147IlefsTer23	APC_000594	InSiGHT LOVD	pathogenic		PM2_supporting	frameshift	PVS1			PS4_supporting, PM6	Kanter-Smoler 18433509; Kanter-Smoler 18433509			PVS1, PM2_supporting, PS4_supporting, PM6	Pathogenic
NM_000038.6:c.440A>G	NP_000029.2:p.Asp147Gly	246003	ClinVar	Uncertain significance		PM2_supporting	missense	BP1							BP1, PM2_supporting	Uncertain significance
NM_000038.6:c.442C>T	NP_000029.2:p.Leu148Phe	1217733	ClinVar	Uncertain significance		PM2_supporting	missense	BP1							BP1, PM2_supporting	Uncertain significance
NM_000038.6:c.442del	NP_000029.2:p.Asp149ThrfsTer21	1049151	ClinVar	Pathogenic		PM2_supporting	frameshift	PVS1							PVS1, PM2_supporting	Likely pathogenic
NM_000038.6:c.442C>A	NP_000029.2:p.Leu148Ile	485091	ClinVar, InSiGHT LOVD	Uncertain significance	0.0000155 (1 in 64624 alleles in European (non-Finnish) population in gnomAD v3.1.2 (non-cancer))	BS1	missense	BP1							BP1, BS1	Likely benign
NM_000038.6:c.443T>G	NP_000029.2:p.Leu148Arg	662358	ClinVar	Uncertain significance		PM2_supporting	missense	BP1							BP1, PM2_supporting	Uncertain significance
NM_000038.6:c.443T>A	NP_000029.2:p.Leu148His	231065	ClinVar	Uncertain significance	0.0000099 (1 in 101152 alleles in European (non-Finnish) population in gnomAD v.2.1.1 (non-cancer))		missense	BP1							BP1	Uncertain significance
NM_000038.6:c.445G>A	NP_000029.2:p.Asp149Asn	824906	ClinVar	Uncertain significance		PM2_supporting	missense	BP1							BP1, PM2_supporting	Uncertain significance
NM_000038.6:c.445G>C	NP_000029.2:p.Asp149His	485141	ClinVar	Uncertain significance	0.0002093 (1 in 4778 alleles in South Asian population in gnomAD v3.1.2 (non-cancer))	BS1	missense	BP1							BP1, BS1	Likely benign
NM_000038.6:c.446A>T	NP_000029.2:p.Asp149Val	APC_001042	InSiGHT LOVD	pathogenic		PM2_supporting	missense	BP1			PS4_supporting	Tao 21078199; Tao 21078199			BP1, PM2_supporting, PS4_supporting	Uncertain significance
NM_000038.6:c.447C>G	NP_000029.2:p.Asp149Glu	937099	ClinVar	Uncertain significance		PM2_supporting	missense	BP1							BP1, PM2_supporting	Uncertain significance
NM_000038.6:c.447C>A	NP_000029.2:p.Asp149Glu	411430	ClinVar	Uncertain significance	0.0000868 (3 in 34576 alleles in Latino/Admixed American population in gnomAD v.2.1.1 (non-cancer))	BS1	missense	BP1							BP1, BS1	Likely benign
NM_000038.6:c.448A>T	NP_000029.2:p.Lys150Ter	236598	ClinVar	Pathogenic		PM2_supporting	nonsense	PVS1			PS4_supporting	Tao 21078199			PVS1, PM2_supporting, PS4_supporting	Pathogenic
NM_000038.6:c.450_453del	NP_000029.2:p.Glu151LysfsTer18	217984	ClinVar, InSiGHT LOVD	Pathogenic		PM2_supporting	frameshift	PVS1			PS4_supporting	Friedl 11247896, Friedl and Aretz 20223039, Aretz and Spier (unpublished)			PVS1, PM2_supporting, PS4_supporting	Pathogenic
NM_000038.6:c.449_450del	NP_000029.2:p.Lys150ArgfsTer17	APC_000651	InSiGHT LOVD	pathogenic		PM2_supporting	frameshift	PVS1							PVS1, PM2_supporting	Likely pathogenic
NM_000038.6:c.449A>T	NP_000029.2:p.Lys150Ile	619772	ClinVar	Uncertain significance		PM2_supporting	missense	BP1							BP1, PM2_supporting	Uncertain significance
NM_000038.6:c.449A>G	NP_000029.2:p.Lys150Arg	141928	ClinVar, InSiGHT LOVD	Uncertain significance	0.0000772 (5 in 64750 alleles in European (non-Finnish) population in gnomAD v3.1.2 (non-cancer))	BS1	missense				BS2				BS1, BS2	Benign
NM_000038.6:c.450_453dup	NP_000029.2:p.Glu152ArgfsTer17	APC_001044	InSiGHT LOVD	pathogenic		PM2_supporting	frameshift	PVS1							PVS1, PM2_supporting	Likely pathogenic
NM_000038.6:c.450A>G	NP_000029.2:p.Lys150=	181782	ClinVar, InSiGHT LOVD	Uncertain significance	0.0003167 (37 in 116840 alleles in European (non-Finnish) population in gnomAD v.2.1.1 (non-cancer))	BS1	synonymous	BP4, BP7			BS2				BP4, BP7, BS1, BS2	Benign
NM_000038.6:c.453del	NP_000029.2:p.Glu152LysfsTer18	216848	ClinVar, InSiGHT LOVD	Pathogenic		PM2_supporting	frameshift	PVS1			PS4_supporting	Friedl and Aretz 20223039			PVS1, PM2_supporting, PS4_supporting	Pathogenic
NM_000038.6:c.455_459del	NP_000029.2:p.Glu152GlyfsTer14	APC_000231	InSiGHT LOVD	pathogenic		PM2_supporting	frameshift	PVS1			PS4_supporting	Friedl and Aretz 20223039			PVS1, PM2_supporting, PS4_supporting	Pathogenic
NM_000038.6:c.458del	NP_000029.2:p.Lys153ArgfsTer17	433601	ClinVar	Pathogenic		PM2_supporting	frameshift	PVS1							PVS1, PM2_supporting	Likely pathogenic
NM_000038.6:c.457_458del	NP_000029.2:p.Lys153GlyfsTer14	APC_000191	InSiGHT LOVD	pathogenic		PM2_supporting	frameshift	PVS1			PS4_supporting	Friedl 11247896, Friedl and Aretz 20223039			PVS1, PM2_supporting, PS4_supporting	Pathogenic
NM_000038.6:c.457A>G	NP_000029.2:p.Lys153Glu	580747	ClinVar	Uncertain significance		PM2_supporting	missense	BP1							BP1, PM2_supporting	Uncertain significance
NM_000038.6:c.460_461insG	NP_000029.2:p.Glu154GlyfsTer14	1298392	ClinVar	Pathogenic		PM2_supporting	frameshift	PVS1							PVS1, PM2_supporting	Likely pathogenic
NM_000038.6:c.458A>C	NP_000029.2:p.Lys153Thr	927374	ClinVar	Uncertain significance		PM2_supporting	missense	BP1							BP1, PM2_supporting	Uncertain significance
NM_000038.6:c.458A>G	NP_000029.2:p.Lys153Arg	482239	ClinVar	Uncertain significance		PM2_supporting	missense	BP1							BP1, PM2_supporting	Uncertain significance
NM_000038.6:c.459G>A	NP_000029.2:p.Lys153=	220342	ClinVar	Likely benign	0.0000668 (1 in 14960 alleles in Latino/Admixed American population in gnomAD v3.1.2 (non-cancer))	BS1	synonymous	BP4, BP7							BP4, BP7, BS1	Likely benign
NM_000038.6:c.460G>A	NP_000029.2:p.Glu154Lys	186272	ClinVar	Uncertain significance	0.0001154 (1 in 8664 alleles in African/African American population in gnomAD v.2.1.1 (non-cancer))	BS1	missense	BP1							BP1, BS1	Likely benign
NM_000038.6:c.461A>G	NP_000029.2:p.Glu154Gly	575150	ClinVar	Uncertain significance		PM2_supporting	missense	BP1							BP1, PM2_supporting	Uncertain significance
NM_000038.6:c.465del	NP_000029.2:p.Asp156ThrfsTer14	486788	ClinVar	Pathogenic		PM2_supporting	frameshift	PVS1							PVS1, PM2_supporting	Likely pathogenic
NM_000038.6:c.462A>C	NP_000029.2:p.Glu154Asp	825053	ClinVar	Uncertain significance		PM2_supporting	missense	BP1							BP1, PM2_supporting	Uncertain significance
NM_000038.6:c.465A>G	NP_000029.2:p.Lys155=	392037	ClinVar	Likely benign	0.0005237 (10 in 19096 alleles in East Asian population in gnomAD v.2.1.1 (non-cancer))	BS1	synonymous	BP4, BP7							BP4, BP7, BS1	Likely benign
NM_000038.6:c.466G>A	NP_000029.2:p.Asp156Asn	969905	ClinVar	Uncertain significance		PM2_supporting	missense	BP1							BP1, PM2_supporting	Uncertain significance
NM_000038.6:c.466G>T	NP_000029.2:p.Asp156Tyr	652019	ClinVar	Uncertain significance		PM2_supporting	missense	BP1							BP1, PM2_supporting	Uncertain significance
NM_000038.6:c.466G>C	NP_000029.2:p.Asp156His	490282	ClinVar	Uncertain significance		PM2_supporting	missense	BP1							BP1, PM2_supporting	Uncertain significance
NM_000038.6:c.467A>G	NP_000029.2:p.Asp156Gly	489457	ClinVar	Uncertain significance		PM2_supporting	missense	BP1							BP1, PM2_supporting	Uncertain significance
NM_000038.6:c.468C>G	NP_000029.2:p.Asp156Glu	469975	ClinVar	Uncertain significance	0.0000676 (1 in 14786 alleles in African/African American population in gnomAD v.2.1.1 (non-cancer))	BS1	missense	BP1							BP1, BS1	Likely benign
NM_000038.6:c.468C>T	NP_000029.2:p.Asp156=	236604	ClinVar	Likely benign		PM2_supporting	synonymous	BP4, BP7							BP4, BP7, PM2_supporting	Likely benign
NM_000038.6:c.469del	NP_000029.2:p.Trp157GlyfsTer13	APC_000745	InSiGHT LOVD	pathogenic		PM2_supporting	frameshift	PVS1			PS4_supporting	Miyaki 8187091, Enomoto 10768871			PVS1, PM2_supporting, PS4_supporting	Pathogenic
NM_000038.6:c.469dup	NP_000029.2:p.Trp157LeufsTer11	APC_000746	InSiGHT LOVD	pathogenic		PM2_supporting	frameshift	PVS1			PS4	Walon 9341879			PVS1, PM2_supporting, PS4	Pathogenic
NM_000038.6:c.470_474del	NP_000029.2:p.Trp157LeufsTer9	APC_001824	InSiGHT LOVD	Likely pathogenic		PM2_supporting	frameshift	PVS1							PVS1, PM2_supporting	Likely pathogenic
NM_000038.6:c.470G>A	NP_000029.2:p.Trp157Ter	813	ClinVar, InSiGHT LOVD	Pathogenic		PM2_supporting	nonsense	PVS1							PVS1, PM2_supporting	Likely pathogenic
NM_000038.6:c.471dup	NP_000029.2:p.Tyr158ValfsTer10	APC_001249	InSiGHT LOVD	pathogenic		PM2_supporting	frameshift	PVS1							PVS1, PM2_supporting	Likely pathogenic
NM_000038.6:c.471G>C	NP_000029.2:p.Trp157Cys	1010973	ClinVar	Uncertain significance		PM2_supporting	missense	BP1							BP1, PM2_supporting	Uncertain significance
NM_000038.6:c.472dup	NP_000029.2:p.Tyr158LeufsTer10	433602	ClinVar	Pathogenic		PM2_supporting	frameshift	PVS1							PVS1, PM2_supporting	Likely pathogenic
NM_000038.6:c.471G>A	NP_000029.2:p.Trp157Ter	411479	ClinVar, InSiGHT LOVD	Pathogenic	0.0000099 (1 in 101300 alleles in European (non-Finnish) population in gnomAD v.2.1.1 (non-cancer))		nonsense	PVS1							PVS1	Uncertain significance	Crobach 22941256, Ruys 20399906, 8252630 Spirio, 14574009 Nasioulas 1.5 phenotype points (PS4_supporting); additional PM2 rule: allele frequency threshold of < 0.001% is used given allele count ≤ 1. Allele frequency threshold of ≤ 0.0003% (0.000003) is only used if the allele count is > 1.	Pathogenic: PVS1, PS4_supporting, PM2_supporting
NM_000038.6:c.475_476insT	NP_000029.2:p.Tyr159LeufsTer9	217990	ClinVar	Pathogenic		PM2_supporting	frameshift	PVS1							PVS1, PM2_supporting	Likely pathogenic
NM_000038.6:c.473A>T	NP_000029.2:p.Tyr158Phe	142459	ClinVar	Uncertain significance	0.0000093 (3 in 323212 alleles in UK Biobank population in UK Biobank)		missense	BP1							BP1	Uncertain significance
NM_000038.6:c.474T>G	NP_000029.2:p.Tyr158Ter	APC_001523	InSiGHT LOVD	pathogenic		PM2_supporting	nonsense	PVS1							PVS1, PM2_supporting	Likely pathogenic
NM_000038.6:c.474T>C	NP_000029.2:p.Tyr158=	416759	ClinVar	Likely benign		PM2_supporting	synonymous	BP4, BP7							BP4, BP7, PM2_supporting	Likely benign
NM_000038.6:c.475dup	NP_000029.2:p.Tyr159LeufsTer9	APC_001524	InSiGHT LOVD	pathogenic		PM2_supporting	frameshift	PVS1							PVS1, PM2_supporting	Likely pathogenic
NM_000038.6:c.476dup	NP_000029.2:p.Tyr159Ter	236607	ClinVar, InSiGHT LOVD	Likely pathogenic		PM2_supporting	nonsense	PVS1							PVS1, PM2_supporting	Likely pathogenic
NM_000038.6:c.476_488del	NP_000029.2:p.Tyr159Ter	1072211	ClinVar	Pathogenic		PM2_supporting	frameshift	PVS1							PVS1, PM2_supporting	Likely pathogenic
NM_000038.6:c.477C>A	NP_000029.2:p.Tyr159Ter	928697	ClinVar	Pathogenic		PM2_supporting	nonsense	PVS1							PVS1, PM2_supporting	Likely pathogenic
NM_000038.6:c.477C>G	NP_000029.2:p.Tyr159Ter	246084	ClinVar, InSiGHT LOVD	Pathogenic	0.0000155 (1 in 64690 alleles in European (non-Finnish) population in gnomAD v3.1.2 (non-cancer))	BS1	nonsense	PVS1			PS4_supporting	Friedl and Aretz 20223039			PVS1, BS1, PS4_supporting	Pathogenic
NM_000038.6:c.477C>T	NP_000029.2:p.Tyr159=	215564	ClinVar	Likely benign	0.0000309 (2 in 64690 alleles in European (non-Finnish) population in gnomAD v3.1.2 (non-cancer))	BS1	synonymous	BP4, BP7							BP4, BP7, BS1	Likely benign
NM_000038.6:c.477del	NP_000029.2:p.Tyr159Ter	180587	ClinVar, InSiGHT LOVD	Pathogenic		PM2_supporting	frameshift	PVS1							PVS1, PM2_supporting	Likely pathogenic
NM_000038.6:c.478_479insTAAG	NP_000029.2:p.Ala160ValfsTer9	APC_001394	InSiGHT LOVD	pathogenic		PM2_supporting	frameshift	PVS1							PVS1, PM2_supporting	Likely pathogenic
NM_000038.6:c.478G>T	NP_000029.2:p.Ala160Ser	1172191	ClinVar	Uncertain significance	0.0000031 (1 in 323202 alleles in UK Biobank population in UK Biobank)		missense	BP1							BP1	Uncertain significance
NM_000038.6:c.478G>A	NP_000029.2:p.Ala160Thr	428108	ClinVar	Uncertain significance	0.0001152 (1 in 8684 alleles in African/African American population in gnomAD v.2.1.1 (non-cancer))	BS1	missense	BP1							BP1, BS1	Likely benign
NM_000038.6:c.479C>T	NP_000029.2:p.Ala160Val	1172422	ClinVar	Uncertain significance		PM2_supporting	missense	BP1							BP1, PM2_supporting	Uncertain significance
NM_000038.6:c.480T>A	NP_000029.2:p.Ala160=	920949	ClinVar	Likely benign	0.0001391 (4 in 28762 alleles in South Asian population in gnomAD v.2.1.1 (non-cancer))	BS1	synonymous	BP4, BP7							BP4, BP7, BS1	Likely benign
NM_000038.6:c.481C>G	NP_000029.2:p.Gln161Glu	1202284	ClinVar	Uncertain significance		PM2_supporting	missense	BP1							BP1, PM2_supporting	Uncertain significance
NM_000038.6:c.481C>T	NP_000029.2:p.Gln161Ter	229997	ClinVar, InSiGHT LOVD	Pathogenic		PM2_supporting	nonsense	PVS1			PS4_moderate	Friedl and Aretz 20223039, Carli Tops (unpublished), Vandrovcová 15024739			PVS1, PM2_supporting, PS4_moderate	Pathogenic
NM_000038.6:c.483A>G	NP_000029.2:p.Gln161=	490287	ClinVar	Likely benign		PM2_supporting	synonymous	BP4, BP7							BP4, BP7, PM2_supporting	Likely benign
NM_000038.6:c.487C>T	NP_000029.2:p.Gln163Ter	217991	ClinVar, InSiGHT LOVD	Pathogenic		PM2_supporting	nonsense	PVS1			PS4	Soravia 9585611, Sieber 16461775, Carli Tops (unpublished)			PVS1, PM2_supporting, PS4	Pathogenic
NM_000038.6:c.488A>G	NP_000029.2:p.Gln163Arg	490288	ClinVar	Uncertain significance		PM2_supporting	missense	BP1							BP1, PM2_supporting	Uncertain significance
NM_000038.6:c.489G>A	NP_000029.2:p.Gln163=	763747	ClinVar	Likely benign		PM2_supporting	synonymous	BP4, BP7							BP4, BP7, PM2_supporting	Likely benign
NM_000038.6:c.489G>C	NP_000029.2:p.Gln163His	233897	ClinVar	Uncertain significance	0.0000154 (1 in 64752 alleles in European (non-Finnish) population in gnomAD v3.1.2 (non-cancer))	BS1	missense	BP1							BP1, BS1	Likely benign
NM_000038.6:c.492T>C	NP_000029.2:p.Asn164=	1098223	ClinVar	Likely benign		PM2_supporting	synonymous	BP4, BP7							BP4, BP7, PM2_supporting	Likely benign
NM_000038.6:c.492_495del	NP_000029.2:p.Asn164LysfsTer5	433603	ClinVar	Pathogenic		PM2_supporting	frameshift	PVS1							PVS1, PM2_supporting	Likely pathogenic
NM_000038.6:c.495C>T	NP_000029.2:p.Leu165=	537605	ClinVar	Likely benign		PM2_supporting	synonymous	BP4, BP7							BP4, BP7, PM2_supporting	Likely benign
NM_000038.6:c.496dup	NP_000029.2:p.Thr166AsnfsTer2	APC_001045	InSiGHT LOVD	pathogenic		PM2_supporting	frameshift	PVS1			PS4_supporting	Tao 21078199			PVS1, PM2_supporting, PS4_supporting	Pathogenic
NM_000038.6:c.496A>G	NP_000029.2:p.Thr166Ala	576859	ClinVar	Uncertain significance	0.0000155 (5 in 322468 alleles in UK Biobank population in UK Biobank)	BS1	missense	BP1							BP1, BS1	Likely benign
NM_000038.6:c.496A>T	NP_000029.2:p.Thr166Ser	573588	ClinVar	Uncertain significance		PM2_supporting	missense	BP1							BP1, PM2_supporting	Uncertain significance
NM_000038.6:c.497dup	NP_000029.2:p.Lys167Ter	APC_001785	InSiGHT LOVD	pathogenic		PM2_supporting	frameshift	PVS1							PVS1, PM2_supporting	Likely pathogenic
NM_000038.6:c.497_499delinsTT	NP_000029.2:p.Thr166IlefsTer4	428149	ClinVar	Pathogenic		PM2_supporting	frameshift	PVS1							PVS1, PM2_supporting	Likely pathogenic
NM_000038.6:c.499A>G	NP_000029.2:p.Lys167Glu	537446	ClinVar	Uncertain significance	0.0000486 (2 in 41138 alleles in African/African American population in gnomAD v3.1.2 (non-cancer))	BS1	missense	BP1							BP1, BS1	Likely benign
NM_000038.6:c.502del	NP_000029.2:p.Arg168GlufsTer2	433604	ClinVar, InSiGHT LOVD	Pathogenic		PM2_supporting	frameshift	PVS1							PVS1, PM2_supporting	Likely pathogenic
NM_000038.6:c.502A>T	NP_000029.2:p.Arg168Ter	APC_000747	InSiGHT LOVD	pathogenic		PM2_supporting	nonsense	PVS1			PS4_supporting	Olschwang 8381580, Aretz (unpublished), Lagarde 20685668			PVS1, PM2_supporting, PS4_supporting	Pathogenic
NM_000038.6:c.503G>A	NP_000029.2:p.Arg168Lys	469987	ClinVar	Uncertain significance		PM2_supporting	missense	BP1							BP1, PM2_supporting	Uncertain significance
NM_000038.6:c.504_507del	NP_000029.2:p.Asp170ValfsTer4	APC_000748	InSiGHT LOVD	pathogenic		PM2_supporting	frameshift	PVS1							PVS1, PM2_supporting	Likely pathogenic
NM_000038.6:c.505_509del	NP_000029.2:p.Ile169Ter	APC_001046	InSiGHT LOVD	pathogenic		PM2_supporting	frameshift	PVS1							PVS1, PM2_supporting	Likely pathogenic
NM_000038.6:c.505A>G	NP_000029.2:p.Ile169Val	236614	ClinVar	Uncertain significance		PM2_supporting	missense	BP1							BP1, PM2_supporting	Uncertain significance
NM_000038.6:c.509_512del	NP_000029.2:p.Asp170ValfsTer4	804	ClinVar, InSiGHT LOVD	Pathogenic		PM2_supporting	frameshift	PVS1			PS4	Miyaki 8187091, Enomoto 10768871, Dobbie 8730280, Friedl 11247896, Friedl and Aretz 20223039, van der Luijt 8990002, Fodde 1324223 , Carli Tops (unpublished), Aretz and Spier (unpublished) Lagarde 20685668			PVS1, PM2_supporting, PS4	Pathogenic	pilot variant: PVS1, PS4, PP1_strong, PM2_supporting
NM_000038.6:c.506T>C	NP_000029.2:p.Ile169Thr	933209	ClinVar	Uncertain significance		PM2_supporting	missense	BP1							BP1, PM2_supporting	Uncertain significance
NM_000038.6:c.506_510del	NP_000029.2:p.Ile169LysfsTer6	482303	ClinVar	Pathogenic		PM2_supporting	frameshift	PVS1							PVS1, PM2_supporting	Likely pathogenic
NM_000038.6:c.508_509del	NP_000029.2:p.Asp170Ter	265581	ClinVar	Likely pathogenic		PM2_supporting	frameshift	PVS1							PVS1, PM2_supporting	Likely pathogenic
NM_000038.6:c.509_512dup	NP_000029.2:p.Ser171ArgfsTer2	APC_000091	InSiGHT LOVD	pathogenic		PM2_supporting	frameshift	PVS1							PVS1, PM2_supporting	Likely pathogenic
NM_000038.6:c.509_516del	NP_000029.2:p.Asp170AlafsTer4	825430	ClinVar	Pathogenic		PM2_supporting	frameshift	PVS1							PVS1, PM2_supporting	Likely pathogenic
NM_000038.6:c.511dup	NP_000029.2:p.Ser171LysfsTer6	APC_001395	InSiGHT LOVD	pathogenic		PM2_supporting	frameshift	PVS1							PVS1, PM2_supporting	Likely pathogenic
NM_000038.6:c.512_513del	NP_000029.2:p.Ser171ThrfsTer5	APC_001396	InSiGHT LOVD	pathogenic		PM2_supporting	frameshift	PVS1							PVS1, PM2_supporting	Likely pathogenic
NM_000038.6:c.512G>A	NP_000029.2:p.Ser171Asn	630186	ClinVar	Uncertain significance	0.0001148 (1 in 8710 alleles in African/African American population in gnomAD v.2.1.1 (non-cancer))	BS1	missense	BP1							BP1, BS1	Likely benign
NM_000038.6:c.516_517insT	NP_000029.2:p.Pro173SerfsTer4	650318	ClinVar	Pathogenic		PM2_supporting	frameshift	PVS1							PVS1, PM2_supporting	Likely pathogenic
NM_000038.6:c.516del	NP_000029.2:p.Pro173LeufsTer2	1071479	ClinVar	Pathogenic		PM2_supporting	frameshift	PVS1							PVS1, PM2_supporting	Likely pathogenic
NM_000038.6:c.516dup	NP_000029.2:p.Pro173SerfsTer4	APC_001047	InSiGHT LOVD	pathogenic		PM2_supporting	frameshift	PVS1							PVS1, PM2_supporting	Likely pathogenic
NM_000038.6:c.516T>C	NP_000029.2:p.Leu172=	416770	ClinVar, InSiGHT LOVD	Likely benign	0.0000154 (1 in 64780 alleles in European (non-Finnish) population in gnomAD v3.1.2 (non-cancer))	BS1	synonymous	BP4, BP7							BP4, BP7, BS1	Likely benign
NM_000038.6:c.517_520del	NP_000029.2:p.Pro173Ter	APC_000749	InSiGHT LOVD	pathogenic		PM2_supporting	frameshift	PVS1							PVS1, PM2_supporting	Likely pathogenic
NM_000038.6:c.518_524del	NP_000029.2:p.Pro173LeufsTer10	APC_001397	InSiGHT LOVD	pathogenic		PM2_supporting	frameshift	PVS1							PVS1, PM2_supporting	Likely pathogenic
NM_000038.6:c.520T>C	NP_000029.2:p.Leu174=	1137517	ClinVar	Likely benign		PM2_supporting	synonymous	BP4, BP7							BP4, BP7, PM2_supporting	Likely benign
NM_000038.6:c.521T>G	NP_000029.2:p.Leu174Ter	849001	ClinVar	Pathogenic		PM2_supporting	nonsense	PVS1							PVS1, PM2_supporting	Likely pathogenic
NM_000038.6:c.524_531+4del		217993	ClinVar	Likely pathogenic		PM2_supporting	splice	PVS1							PVS1, PM2_supporting	Likely pathogenic
NM_000038.6:c.522_523del	NP_000029.2:p.Leu174PhefsTer2	851475	ClinVar	Pathogenic		PM2_supporting	frameshift	PVS1							PVS1, PM2_supporting	Likely pathogenic
NM_000038.6:c.523del	NP_000029.2:p.Thr175LeufsTer10	APC_000359	InSiGHT LOVD	pathogenic		PM2_supporting	frameshift	PVS1							PVS1, PM2_supporting	Likely pathogenic
NM_000038.6:c.524del	NP_000029.2:p.Thr175MetfsTer10	APC_001048	InSiGHT LOVD	pathogenic		PM2_supporting	frameshift	PVS1							PVS1, PM2_supporting	Likely pathogenic
NM_000038.6:c.524C>G	NP_000029.2:p.Thr175Ser	537544	ClinVar	Uncertain significance		PM2_supporting	missense	BP1							BP1, PM2_supporting	Uncertain significance
NM_000038.6:c.530del	NP_000029.2:p.Asn177IlefsTer8	858360	ClinVar	Pathogenic		PM2_supporting	frameshift	PVS1							PVS1, PM2_supporting	Likely pathogenic
NM_000038.6:c.527A>C	NP_000029.2:p.Glu176Ala	825611	ClinVar	Uncertain significance	0.0000062 (2 in 323028 alleles in UK Biobank population in UK Biobank)		missense	BP1							BP1	Uncertain significance
NM_000038.6:c.528A>G	NP_000029.2:p.Glu176=	825621	ClinVar	Likely benign		PM2_supporting	synonymous	BP4, BP7							BP4, BP7, PM2_supporting	Likely benign
NM_000038.6:c.529_530del	NP_000029.2:p.Asn177PhefsTer15	APC_001367	InSiGHT LOVD	pathogenic		PM2_supporting	frameshift	PVS1							PVS1, PM2_supporting	Likely pathogenic
NM_000038.6:c.530A>G	NP_000029.2:p.Asn177Ser	629209	ClinVar	Uncertain significance		PM2_supporting	splice								PM2_supporting	Uncertain significance
NM_000038.6:c.531del	NP_000029.2:p.Ser179ProfsTer6	APC_000357	InSiGHT LOVD	pathogenic		PM2_supporting	frameshift	PVS1			PS4_supporting	Wallis 9950360, Aretz and Friedl (unpublished)			PVS1, PM2_supporting, PS4_supporting	Pathogenic
NM_000038.6:c.531T>C	NP_000029.2:p.Asn177=	1017874	ClinVar	Uncertain significance	0.0000392 (1 in 25528 alleles in South Asian population in gnomAD v.2.1.1 (non-cancer))	BS1	splice	BP4							BP4, BS1	Likely benign
NM_000038.6:c.531+1del		APC_000624	InSiGHT LOVD	pathogenic		PM2_supporting	splice	PP3			PM6, PS4_supporting	Carli Tops (unpublished); Carli Tops LOVD (unpublished)			PP3, PM2_supporting, PM6, PS4_supporting	Uncertain significance
NM_000038.6:c.531+1G>T		APC_000374	InSiGHT LOVD	pathogenic		PM2_supporting	splice	PVS1		22987206					PVS1, PM2_supporting	Likely pathogenic
NM_000038.6:c.531+1G>A		860187	ClinVar, InSiGHT LOVD	Likely pathogenic		PM2_supporting	splice	PVS1		12010888	PS4	Aretz 15459959, Moisio 12010888			PVS1, PM2_supporting, PS4	Pathogenic
NM_000038.6:c.531+5_531+8del		537529	ClinVar, InSiGHT LOVD	Likely pathogenic		PM2_supporting	splice	PP3	PS3_moderate	15459959	PS4_supporting	Aretz 15459959, Friedl and Aretz 20223039			PP3, PM2_supporting, PS3_moderate, PS4_supporting	Uncertain significance	internal lab contributors: observed in 1 individual worth 1 phenotype points (PS4_moderate)	Likely pathogenic: PP3, PM2_supporting, PS3_moderate, PS4_moderate
NM_000038.6:c.531+2dup		411336	ClinVar, InSiGHT LOVD	Pathogenic		PM2_supporting	splice	PP3	PS3_very strong	15131404	PS4_moderate, PM6	Delker 29109117, 22135120 Burger Neklason 2004:15131404; Neklason 15131404			PP3, PM2_supporting, PS3_very strong, PS4_moderate, PM6	Pathogenic
NM_000038.6:c.531+1G>C		232758	ClinVar	Likely pathogenic		PM2_supporting	splice	PVS1							PVS1, PM2_supporting	Likely pathogenic
NM_000038.6:c.531+2T>C		217995	ClinVar, InSiGHT LOVD	Pathogenic		PM2_supporting	splice	PVS1							PVS1, PM2_supporting	Likely pathogenic
NM_000038.6:c.531+2T>A		217994	ClinVar	Likely pathogenic		PM2_supporting	splice	PVS1							PVS1, PM2_supporting	Likely pathogenic
NM_000038.6:c.531+3A>C		428099	ClinVar, InSiGHT LOVD	Likely pathogenic		PM2_supporting	splice	PP3							PP3, PM2_supporting	Uncertain significance
NM_000038.6:c.531+5G>C		279681	ClinVar, InSiGHT LOVD	Pathogenic		PM2_supporting	splice	PP3	PS3	19196998; 12010888	PS4_supporting	Kaufmann 19196998, Moisio 12010888			PP3, PM2_supporting, PS3, PS4_supporting	Likely pathogenic
NM_000038.6:c.531+5G>A		127305	ClinVar	Pathogenic		PM2_supporting	splice	PP3			PS4_supporting	21813337 Li, 25980754 Yurgelun	PS1_moderate	NM_000038.6:c.531+5G>C	PP3, PM2_supporting, PS4_supporting, PS1_moderate	Uncertain significance	Yurgelun 25980754, Li 21813337, Susswein 26681312 & internal lab contributors: observed in 6 individual worth 2 phenotype points (PS4_moderate)	Likely pathogenic: PP3, PM2_supporting, PS4_moderate, PS1_moderate
NM_000038.6:c.531+6T>C		576816	ClinVar	Uncertain significance		PM2_supporting	splice	PP3	PS3_moderate	Ambry internal data					PP3, PM2_supporting, PS3_moderate	Uncertain significance	internal lab contributors: observed in 2 individual worth 2.5 phenotype points (PS4_moderate)	Likely pathogenic: PP3, PM2_supporting, PS3_moderate, PS4_moderate
NM_000038.6:c.531+9C>G		495365	ClinVar	Uncertain significance		PM2_supporting	intron	BP4, BP7							BP4, BP7, PM2_supporting	Likely benign
NM_000038.6:c.531+11T>A		920848	ClinVar	Likely benign		PM2_supporting	intron	BP4, BP7							BP4, BP7, PM2_supporting	Likely benign
NM_000038.6:c.531+13G>T		490301	ClinVar	Likely benign		PM2_supporting	intron	BP4, BP7							BP4, BP7, PM2_supporting	Likely benign
NM_000038.6:c.531+14_531+17del		918489	ClinVar	Likely benign		PM2_supporting	intron	BP4, BP7							BP4, BP7, PM2_supporting	Likely benign
NM_000038.6:c.531+14C>T		627811	ClinVar	Likely benign		PM2_supporting	intron	BP4, BP7							BP4, BP7, PM2_supporting	Likely benign
NM_000038.6:c.531+16G>A		388736	ClinVar	Likely benign	0.0001496 (4 in 26746 alleles in Latino/Admixed American population in gnomAD v.2.1.1 (non-cancer))	BS1	intron	BP4, BP7							BP4, BP7, BS1	Likely benign
NM_000038.6:c.531+29G>T		82912	ClinVar	Uncertain significance		PM2_supporting	intron	BP4, BP7							BP4, BP7, PM2_supporting	Likely benign
NM_000038.6:c.531+136G>T		82913	ClinVar	Uncertain significance		PM2_supporting	intron	BP4, BP7							BP4, BP7, PM2_supporting	Likely benign
NM_000038.6:c.531+171G>T		82914	ClinVar	Uncertain significance		PM2_supporting	intron	BP4, BP7							BP4, BP7, PM2_supporting	Likely benign
NM_000038.6:c.531+221A>G		677820	ClinVar	Likely benign	0.0272038 (1119 in 41134 alleles in African/African American population in gnomAD v3.1.2 (non-cancer))	BA1	intron	BP4, BP7							BA1	Benign
NM_000038.6:c.531+432G>C		82915	ClinVar	Uncertain significance	0.6513928 (3227 in 4954 alleles in East Asian population in gnomAD v3.1.2 (non-cancer))	BA1	intron	BP4, BP7							BA1	Benign
NM_000038.6:c.531+679A>G		82426	ClinVar	Uncertain significance	0.0253725 (126 in 4966 alleles in East Asian population in gnomAD v3.1.2 (non-cancer))	BA1	intron	BP4, BP7							BA1	Benign
NM_000038.6:c.531+896T>C		82427	ClinVar	Uncertain significance		PM2_supporting	intron	BP4, BP7							BP4, BP7, PM2_supporting	Likely benign
NM_000038.6:c.531+1125T>A		82916	ClinVar	Uncertain significance		PM2_supporting	intron	BP4, BP7							BP4, BP7, PM2_supporting	Likely benign
NM_000038.6:c.531+1313C>G		82917	ClinVar	Uncertain significance	0.0000309 (2 in 64768 alleles in European (non-Finnish) population in gnomAD v3.1.2 (non-cancer))	BS1	intron	BP4, BP7							BP4, BP7, BS1	Likely benign
NM_000038.6:c.531+1317A>T		82918	ClinVar	Uncertain significance		PM2_supporting	intron	BP4, BP7							BP4, BP7, PM2_supporting	Likely benign
NM_000038.6:c.531+1340C>T		82919	ClinVar	Uncertain significance	0.0296132 (147 in 4964 alleles in East Asian population in gnomAD v3.1.2 (non-cancer))	BA1	intron	BP4, BP7							BA1	Benign
NM_000038.6:c.531+1421G>A		82920	ClinVar	Uncertain significance	0.1490909 (738 in 4950 alleles in East Asian population in gnomAD v3.1.2 (non-cancer))	BA1	intron	BP4, BP7							BA1	Benign
NM_000038.6:c.531+1477G>T		82921	ClinVar	Uncertain significance		PM2_supporting	intron	BP4, BP7							BP4, BP7, PM2_supporting	Likely benign
NM_000038.6:c.531+1517T>C		82922	ClinVar	Uncertain significance	0.1684683 (1465 in 8696 alleles in African/African American population in gnomAD v.2.1.1 (non-cancer))	BA1	intron	BP4, BP7							BA1	Benign
NM_000038.6:c.531+1622T>A		82428	ClinVar	Uncertain significance		PM2_supporting	intron	BP4, BP7							BP4, BP7, PM2_supporting	Likely benign
NM_000038.6:c.531+1768C>A		82923	ClinVar	Uncertain significance		PM2_supporting	intron	BP4, BP7							BP4, BP7, PM2_supporting	Likely benign
NM_000038.6:c.531+2093A>T		82924	ClinVar	Uncertain significance	0.6627435 (3266 in 4928 alleles in East Asian population in gnomAD v3.1.2 (non-cancer))	BA1	intron	BP4, BP7							BA1	Benign
NM_000038.6:c.531+2301C>T		82925	ClinVar	Uncertain significance	0.6684232 (3298 in 4934 alleles in East Asian population in gnomAD v3.1.2 (non-cancer))	BA1	intron	BP4, BP7							BA1	Benign
NM_000038.6:c.531+2326T>C		82926	ClinVar	Uncertain significance	0.9008918 (4445 in 4934 alleles in East Asian population in gnomAD v3.1.2 (non-cancer))	BA1	intron	BP4, BP7							BA1	Benign
NM_000038.6:c.531+2338G>A		82927	ClinVar	Uncertain significance	0.6709939 (3308 in 4930 alleles in East Asian population in gnomAD v3.1.2 (non-cancer))	BA1	intron	BP4, BP7							BA1	Benign
NM_000038.6:c.532-2420C>G		82928	ClinVar	Uncertain significance		PM2_supporting	intron	BP4, BP7							BP4, BP7, PM2_supporting	Likely benign
NM_000038.6:c.532-2322A>T		82429	ClinVar	Uncertain significance	0.0004367 (6 in 13738 alleles in Latino/Admixed American population in gnomAD v3.1.2 (non-cancer))	BS1	intron	BP4, BP7							BP4, BP7, BS1	Likely benign
NM_000038.6:c.532-2307G>A		82929	ClinVar	Uncertain significance		PM2_supporting	intron	BP4, BP7							BP4, BP7, PM2_supporting	Likely benign
NM_000038.6:c.532-2267A>T		82430	ClinVar	Uncertain significance		PM2_supporting	intron	BP4, BP7							BP4, BP7, PM2_supporting	Likely benign
NM_000038.6:c.532-2262C>A		82431	ClinVar	Uncertain significance		PM2_supporting	intron	BP4, BP7							BP4, BP7, PM2_supporting	Likely benign
NM_000038.6:c.532-1968T>G		82432	ClinVar	Uncertain significance		PM2_supporting	intron	BP4, BP7							BP4, BP7, PM2_supporting	Likely benign
NM_000038.6:c.532-1966T>G		82930	ClinVar	Uncertain significance		PM2_supporting	intron	BP4, BP7							BP4, BP7, PM2_supporting	Likely benign
NM_000038.6:c.532-1963G>C		82433	ClinVar	Uncertain significance		PM2_supporting	intron	BP4, BP7							BP4, BP7, PM2_supporting	Likely benign
NM_000038.6:c.532-1772G>T		82931	ClinVar	Uncertain significance		PM2_supporting	intron	BP4, BP7							BP4, BP7, PM2_supporting	Likely benign
NM_000038.6:c.532-1605T>G		223411	ClinVar	Likely benign	0.0000309 (2 in 64806 alleles in European (non-Finnish) population in gnomAD v3.1.2 (non-cancer))	BS1	intron	BP4, BP7							BP4, BP7, BS1	Likely benign
NM_000038.6:c.532-1149T>G		679375	ClinVar	Likely benign	0.01335 (64 in 4794 alleles in South Asian population in gnomAD v3.1.2 (non-cancer))	BA1	intron	BP4, BP7							BA1	Benign
NM_000038.6:c.532-1128G>T		82932	ClinVar	Uncertain significance		PM2_supporting	intron	BP4, BP7							BP4, BP7, PM2_supporting	Likely benign
NM_000038.6:c.532-1111_532-1110insT		1250342	ClinVar	Benign	0.1564417 (765 in 4890 alleles in East Asian population in gnomAD v3.1.2 (non-cancer))	BA1	intron	BP4, BP7							BA1	Benign
NM_000038.6:c.532-1110G>T		82933	ClinVar	Uncertain significance		PM2_supporting	intron	BP4, BP7							BP4, BP7, PM2_supporting	Likely benign
NM_000038.6:c.532-1064T>G		679891	ClinVar	Likely benign	0.0205272 (1330 in 64792 alleles in European (non-Finnish) population in gnomAD v3.1.2 (non-cancer))	BA1	intron	BP4, BP7							BA1	Benign
NM_000038.6:c.532-996G>T		1212659	ClinVar	Likely benign	0.0166475 (145 in 8710 alleles in African/African American population in gnomAD v.2.1.1 (non-cancer))	BA1	intron	BP4, BP7							BA1	Benign
NM_000038.6:c.532-995C>T		1186797	ClinVar	Likely benign	0.0166514 (145 in 8708 alleles in African/African American population in gnomAD v.2.1.1 (non-cancer))	BA1	intron								BA1	Benign
NM_000038.6:c.532-941G>A		APC_001242	InSiGHT LOVD	pathogenic		PM2_supporting	intron		PS3_moderate	51966004	PS4_moderate, PP1_moderate	Spier 22431159, Aretz and Spier (unpublished) ; Bonn (unpublished)			PM2_supporting, PS3_moderate, PS4_moderate, PP1_moderate	Likely pathogenic
NM_000038.6:c.532-939G>T		372028	ClinVar	Likely benign	0.000861 (13 in 15098 alleles in Latino/Admixed American population in gnomAD v3.1.2 (non-cancer))	BS1	intron	BP4, BP7							BP4, BP7, BS1	Likely benign
NM_000038.6:c.532-939G>A		371887	ClinVar	Likely benign	0.000027 (4 in 147934 alleles in Total population in gnomAD v3.1.2 (non-cancer))	BS1	intron	BP4, BP7							BP4, BP7, BS1	Likely benign
NM_000038.6:c.532-744G>T		679390	ClinVar	Benign	0.0926819 (3807 in 41076 alleles in African/African American population in gnomAD v3.1.2 (non-cancer))	BA1	intron	BP4, BP7							BA1	Benign
NM_000038.6:c.532-463C>T		82934	ClinVar	Uncertain significance	0.7488898 (3710 in 4954 alleles in East Asian population in gnomAD v3.1.2 (non-cancer))	BA1	intron	BP4, BP7							BA1	Benign
NM_000038.6:c.532-418G>A		82935	ClinVar	Uncertain significance	0.8822106 (4374 in 4958 alleles in East Asian population in gnomAD v3.1.2 (non-cancer))	BA1	intron	BP4, BP7							BA1	Benign
NM_000038.6:c.532-32T>C		496866	ClinVar	Likely benign	0.0161416 (664 in 41136 alleles in African/African American population in gnomAD v3.1.2 (non-cancer))	BA1	intron	BP4, BP7							BA1	Benign
NM_000038.6:c.532-14_532-12del		433605	ClinVar	Likely benign		PM2_supporting	splice	BP4	BS3_supporting	24599579					BP4, PM2_supporting, BS3_supporting	Likely benign
NM_000038.6:c.532-17A>T		371961	ClinVar	Likely benign	0.0000927 (6 in 64720 alleles in European (non-Finnish) population in gnomAD v3.1.2 (non-cancer))	BS1	splice	BP4							BP4, BS1	Likely benign
NM_000038.6:c.532-16T>C		APC_000427	InSiGHT LOVD	Uncertain significance		PM2_supporting	splice	BP4							BP4, PM2_supporting	Uncertain significance
NM_000038.6:c.532-16T>G		1199445	ClinVar	Uncertain significance		PM2_supporting	splice	PP3							PP3, PM2_supporting	Uncertain significance
NM_000038.6:c.532-14A>T		490302	ClinVar	Likely benign	0.0000244 (1 in 41030 alleles in African/African American population in gnomAD v3.1.2 (non-cancer))	BS1	splice	BP4							BP4, BS1	Likely benign
NM_000038.6:c.532-9del		490303	ClinVar	Likely benign	0.0000309 (2 in 64724 alleles in European (non-Finnish) population in gnomAD v3.1.2 (non-cancer))	BS1	splice	BP4							BP4, BS1	Likely benign
NM_000038.6:c.532-8G>A		411469	ClinVar, InSiGHT LOVD	Likely pathogenic		PM2_supporting	splice	PP3	PS3	19196998; 24599579	PS4	Kaufmann 19196998, Carli Tops (unpublished)			PP3, PM2_supporting, PS3, PS4	Pathogenic	pilot variant: PP3, PS3, PS4_moderate, PM2_supporting
NM_000038.6:c.532-7G>T		537617	ClinVar	Likely benign	0.0000099 (1 in 100526 alleles in European (non-Finnish) population in gnomAD v.2.1.1 (non-cancer))		splice	BP4							BP4	Uncertain significance
NM_000038.6:c.532-7G>C		380375	ClinVar	Likely benign	0.0000099 (1 in 100526 alleles in European (non-Finnish) population in gnomAD v.2.1.1 (non-cancer))		splice	BP4							BP4	Uncertain significance
NM_000038.6:c.532-6T>C		469999	ClinVar	Uncertain significance		PM2_supporting	splice								PM2_supporting	Uncertain significance
NM_000038.6:c.532-2A>T		APC_001050	InSiGHT LOVD	Uncertain significance		PM2_supporting	splice	PVS1							PVS1, PM2_supporting	Likely pathogenic
NM_000038.6:c.532-2_532-1insAAAC		APC_001369	InSiGHT LOVD	pathogenic		PM2_supporting	splice	BP4							BP4, PM2_supporting	Uncertain significance
NM_000038.6:c.532-2A>C		666011	ClinVar, InSiGHT LOVD	Pathogenic		PM2_supporting	splice	PVS1		10083733	PS4_supporting	Vogt and Aretz (unpublished), Carli Tops (unpublished), Won 10083733, Kim 16088911			PVS1, PM2_supporting, PS4_supporting	Pathogenic
NM_000038.6:c.532-2A>G		537563	ClinVar, InSiGHT LOVD	Likely pathogenic		PM2_supporting	splice	PVS1			PS4_supporting	Friedl and Aretz 20223039			PVS1, PM2_supporting, PS4_supporting	Pathogenic
NM_000038.6:c.532-1G>T		APC_000338	InSiGHT LOVD	pathogenic		PM2_supporting	splice	PVS1		9950360					PVS1, PM2_supporting	Likely pathogenic
NM_000038.6:c.532-1G>A		439410	ClinVar, InSiGHT LOVD	Pathogenic		PM2_supporting	splice	PVS1		9950360	PS4_supporting	Wallis 9950360, Lagarde 20685668			PVS1, PM2_supporting, PS4_supporting	Pathogenic
NM_000038.6:c.532T>C	NP_000029.2:p.Phe178Leu	1171236	ClinVar	Uncertain significance		PM2_supporting	splice	BP4							BP4, PM2_supporting	Uncertain significance
NM_000038.6:c.532T>A	NP_000029.2:p.Phe178Ile	411510	ClinVar	Uncertain significance	0.0000155 (5 in 323132 alleles in UK Biobank population in UK Biobank)	BS1	splice	BP4							BP4, BS1	Likely benign
NM_000038.6:c.537del	NP_000029.2:p.Leu180TyrfsTer5	1071891	ClinVar, InSiGHT LOVD	Pathogenic		PM2_supporting	frameshift	PVS1							PVS1, PM2_supporting	Likely pathogenic
NM_000038.6:c.537C>G	NP_000029.2:p.Ser179=	490305	ClinVar	Likely benign		PM2_supporting	synonymous	BP4, BP7							BP4, BP7, PM2_supporting	Likely benign
NM_000038.6:c.537C>A	NP_000029.2:p.Ser179=	187344	ClinVar	Likely benign	0.0000098 (1 in 101656 alleles in European (non-Finnish) population in gnomAD v.2.1.1 (non-cancer))		synonymous	BP4, BP7							BP4, BP7	Likely benign
NM_000038.6:c.538T>C	NP_000029.2:p.Leu180=	825697	ClinVar	Likely benign		PM2_supporting	synonymous	BP4, BP7							BP4, BP7, PM2_supporting	Likely benign
NM_000038.6:c.539T>A	NP_000029.2:p.Leu180Ter	433606	ClinVar	Pathogenic		PM2_supporting	nonsense	PVS1							PVS1, PM2_supporting	Likely pathogenic
NM_000038.6:c.540dup	NP_000029.2:p.Gln181ThrfsTer12	APC_000317	InSiGHT LOVD	pathogenic		PM2_supporting	frameshift	PVS1			PS4_supporting	Aretz and Friedl (unpublished), Valle 2004:15169818			PVS1, PM2_supporting, PS4_supporting	Pathogenic
NM_000038.6:c.540A>G	NP_000029.2:p.Leu180=	1162065	ClinVar	Likely benign		PM2_supporting	synonymous	BP4, BP7							BP4, BP7, PM2_supporting	Likely benign
NM_000038.6:c.543_546del	NP_000029.2:p.Thr182IlefsTer2	470005	ClinVar, InSiGHT LOVD	Pathogenic		PM2_supporting	frameshift	PVS1			PS4_supporting	Aretz and Friedl (unpublished), Enomoto 10768871, Gismondi 9101302			PVS1, PM2_supporting, PS4_supporting	Pathogenic
NM_000038.6:c.541C>G	NP_000029.2:p.Gln181Glu	1047175	ClinVar	Uncertain significance		PM2_supporting	missense	BP1							BP1, PM2_supporting	Uncertain significance
NM_000038.6:c.541C>T	NP_000029.2:p.Gln181Ter	217996	ClinVar, InSiGHT LOVD	Pathogenic		PM2_supporting	nonsense	PVS1			PS4	Vogt and Aretz (unpublished), Friedl 11247896, Friedl and Aretz 20223039, Aretz and Spier (unpublished)			PVS1, PM2_supporting, PS4	Pathogenic
NM_000038.6:c.544dup	NP_000029.2:p.Thr182AsnfsTer11	APC_001370	InSiGHT LOVD	pathogenic		PM2_supporting	frameshift	PVS1							PVS1, PM2_supporting	Likely pathogenic
NM_000038.6:c.544A>G	NP_000029.2:p.Thr182Ala	1171356	ClinVar	Uncertain significance	0.0000031 (1 in 323190 alleles in UK Biobank population in UK Biobank)		missense	BP1							BP1	Uncertain significance
NM_000038.6:c.547_548del	NP_000029.2:p.Asp183TyrfsTer9	942221	ClinVar	Pathogenic		PM2_supporting	frameshift	PVS1							PVS1, PM2_supporting	Likely pathogenic
NM_000038.6:c.546A>G	NP_000029.2:p.Thr182=	220129	ClinVar	Likely benign		PM2_supporting	synonymous	BP4, BP7							BP4, BP7, PM2_supporting	Likely benign
NM_000038.6:c.547G>C	NP_000029.2:p.Asp183His	937934	ClinVar	Uncertain significance		PM2_supporting	missense	BP1							BP1, PM2_supporting	Uncertain significance
NM_000038.6:c.548A>T	NP_000029.2:p.Asp183Val	940817	ClinVar	Uncertain significance	0.0000663 (1 in 15092 alleles in Latino/Admixed American population in gnomAD v3.1.2 (non-cancer))	BS1	missense	BP1							BP1, BS1	Likely benign
NM_000038.6:c.549T>C	NP_000029.2:p.Asp183=	825775	ClinVar	Likely benign		PM2_supporting	synonymous	BP4, BP7							BP4, BP7, PM2_supporting	Likely benign
NM_000038.6:c.550A>G	NP_000029.2:p.Met184Val	919272	ClinVar	Uncertain significance		PM2_supporting	missense	BP1							BP1, PM2_supporting	Uncertain significance
NM_000038.6:c.551T>G	NP_000029.2:p.Met184Arg	628633	ClinVar	Uncertain significance		PM2_supporting	missense	BP1							BP1, PM2_supporting	Uncertain significance
NM_000038.6:c.551T>C	NP_000029.2:p.Met184Thr	490310	ClinVar	Uncertain significance	0.0000329 (1 in 30440 alleles in South Asian population in gnomAD v.2.1.1 (non-cancer))	BS1	missense	BP1							BP1, BS1	Likely benign
NM_000038.6:c.552G>A	NP_000029.2:p.Met184Ile	1062640	ClinVar	Uncertain significance		PM2_supporting	missense	BP1							BP1, PM2_supporting	Uncertain significance
NM_000038.6:c.552G>T	NP_000029.2:p.Met184Ile	955787	ClinVar	Uncertain significance		PM2_supporting	missense	BP1							BP1, PM2_supporting	Uncertain significance
NM_000038.6:c.554C>T	NP_000029.2:p.Thr185Ile	853289	ClinVar	Uncertain significance	0.0000292 (1 in 34204 alleles in Latino/Admixed American population in gnomAD v.2.1.1 (non-cancer))	BS1	missense	BP1							BP1, BS1	Likely benign
NM_000038.6:c.555C>G	NP_000029.2:p.Thr185=	754975	ClinVar	Likely benign	0.0001148 (1 in 8712 alleles in African/African American population in gnomAD v.2.1.1 (non-cancer))	BS1	synonymous	BP4, BP7							BP4, BP7, BS1	Likely benign
NM_000038.6:c.556del	NP_000029.2:p.Arg186GlufsTer19	APC_000428	InSiGHT LOVD	pathogenic		PM2_supporting	frameshift	PVS1							PVS1, PM2_supporting	Likely pathogenic
NM_000038.6:c.556A>T	NP_000029.2:p.Arg186Ter	825835	ClinVar	Pathogenic		PM2_supporting	nonsense	PVS1							PVS1, PM2_supporting	Likely pathogenic
NM_000038.6:c.556A>G	NP_000029.2:p.Arg186Gly	825834	ClinVar	Uncertain significance		PM2_supporting	missense	BP1							BP1, PM2_supporting	Uncertain significance
NM_000038.6:c.557G>C	NP_000029.2:p.Arg186Thr	584659	ClinVar	Uncertain significance		PM2_supporting	missense	BP1							BP1, PM2_supporting	Uncertain significance
NM_000038.6:c.559del	NP_000029.2:p.Arg187GlyfsTer18	862094	ClinVar, InSiGHT LOVD	Pathogenic		PM2_supporting	frameshift	PVS1							PVS1, PM2_supporting	Likely pathogenic
NM_000038.6:c.560G>A	NP_000029.2:p.Arg187Lys	1003169	ClinVar	Uncertain significance		PM2_supporting	missense	BP1							BP1, PM2_supporting	Uncertain significance
NM_000038.6:c.561del	NP_000029.2:p.Arg187SerfsTer18	APC_001371	InSiGHT LOVD	pathogenic		PM2_supporting	frameshift	PVS1							PVS1, PM2_supporting	Likely pathogenic
NM_000038.6:c.562C>T	NP_000029.2:p.Gln188Ter	224515	ClinVar, InSiGHT LOVD	Pathogenic		PM2_supporting	nonsense	PVS1							PVS1, PM2_supporting	Likely pathogenic
NM_000038.6:c.564A>G	NP_000029.2:p.Gln188=	183974	ClinVar	Uncertain significance	0.0005835 (24 in 41128 alleles in African/African American population in gnomAD v3.1.2 (non-cancer))	BS1	synonymous	BP4, BP7							BP4, BP7, BS1	Likely benign
NM_000038.6:c.565T>C	NP_000029.2:p.Leu189=	416766	ClinVar	Likely benign	0.000017 (2 in 117792 alleles in European (non-Finnish) population in gnomAD v.2.1.1 (non-cancer))	BS1	synonymous	BP4, BP7							BP4, BP7, BS1	Likely benign
NM_000038.6:c.566T>G	NP_000029.2:p.Leu189Trp	495367	ClinVar	Uncertain significance		PM2_supporting	missense	BP1							BP1, PM2_supporting	Uncertain significance
NM_000038.6:c.567G>C	NP_000029.2:p.Leu189Phe	470018	ClinVar	Uncertain significance		PM2_supporting	missense	BP1							BP1, PM2_supporting	Uncertain significance
NM_000038.6:c.568_569dup	NP_000029.2:p.Tyr191AsnfsTer15	229758	ClinVar	Pathogenic		PM2_supporting	frameshift	PVS1							PVS1, PM2_supporting	Likely pathogenic
NM_000038.6:c.568G>T	NP_000029.2:p.Glu190Ter	APC_000752	InSiGHT LOVD	pathogenic		PM2_supporting	nonsense	PVS1							PVS1, PM2_supporting	Likely pathogenic
NM_000038.6:c.573_574insAT	NP_000029.2:p.Glu192MetfsTer14	841971	ClinVar	Pathogenic		PM2_supporting	frameshift	PVS1							PVS1, PM2_supporting	Likely pathogenic
NM_000038.6:c.572A>T	NP_000029.2:p.Tyr191Phe	825927	ClinVar	Uncertain significance	0.0000098 (1 in 102406 alleles in European (non-Finnish) population in gnomAD v.2.1.1 (non-cancer))		missense	BP1							BP1	Uncertain significance
NM_000038.6:c.573dup	NP_000029.2:p.Glu192Ter	APC_000285	InSiGHT LOVD	pathogenic		PM2_supporting	frameshift	PVS1			PS4_supporting	Friedl and Aretz 20223039			PVS1, PM2_supporting, PS4_supporting	Pathogenic
NM_000038.6:c.573T>A	NP_000029.2:p.Tyr191Ter	265415	ClinVar	Likely pathogenic		PM2_supporting	nonsense	PVS1							PVS1, PM2_supporting	Likely pathogenic
NM_000038.6:c.573T>C	NP_000029.2:p.Tyr191=	215430	ClinVar, InSiGHT LOVD	Likely benign	0.0046407 (89 in 19178 alleles in East Asian population in gnomAD v.2.1.1 (non-cancer))	BA1	synonymous	BP4, BP7							BA1	Benign
NM_000038.6:c.574G>T	NP_000029.2:p.Glu192Ter	APC_000753	InSiGHT LOVD	pathogenic		PM2_supporting	nonsense	PVS1							PVS1, PM2_supporting	Likely pathogenic
NM_000038.6:c.578C>G	NP_000029.2:p.Ala193Gly	579496	ClinVar	Uncertain significance		PM2_supporting	missense	BP1							BP1, PM2_supporting	Uncertain significance
NM_000038.6:c.580del	NP_000029.2:p.Arg194GlyfsTer11	1049864	ClinVar, InSiGHT LOVD	Uncertain significance		PM2_supporting	frameshift	PVS1							PVS1, PM2_supporting	Likely pathogenic
NM_000038.6:c.580A>C	NP_000029.2:p.Arg194=	1172466	ClinVar	Likely benign		PM2_supporting	synonymous	BP4, BP7							BP4, BP7, PM2_supporting	Likely benign
NM_000038.6:c.580A>G	NP_000029.2:p.Arg194Gly	964074	ClinVar	Uncertain significance		PM2_supporting	missense	BP1							BP1, PM2_supporting	Uncertain significance
NM_000038.6:c.581G>C	NP_000029.2:p.Arg194Thr	969674	ClinVar	Uncertain significance		PM2_supporting	missense	BP1							BP1, PM2_supporting	Uncertain significance
NM_000038.6:c.582G>A	NP_000029.2:p.Arg194=	219463	ClinVar	Likely benign	0.0000154 (1 in 64784 alleles in European (non-Finnish) population in gnomAD v3.1.2 (non-cancer))	BS1	synonymous	BP4, BP7							BP4, BP7, BS1	Likely benign
NM_000038.6:c.583C>G	NP_000029.2:p.Gln195Glu	537423	ClinVar	Uncertain significance	0.0000672 (1 in 14882 alleles in African/African American population in gnomAD v.2.1.1 (non-cancer))	BS1	missense	BP1							BP1, BS1	Likely benign
NM_000038.6:c.583C>T	NP_000029.2:p.Gln195Ter	419992	ClinVar, InSiGHT LOVD	Pathogenic		PM2_supporting	nonsense	PVS1							PVS1, PM2_supporting	Likely pathogenic
NM_000038.6:c.585A>G	NP_000029.2:p.Gln195=	630695	ClinVar	Likely benign		PM2_supporting	synonymous	BP4, BP7							BP4, BP7, PM2_supporting	Likely benign
NM_000038.6:c.586A>G	NP_000029.2:p.Ile196Val	826021	ClinVar	Uncertain significance	0.0000031 (1 in 323228 alleles in UK Biobank population in UK Biobank)		missense	BP1							BP1	Uncertain significance
NM_000038.6:c.588C>G	NP_000029.2:p.Ile196Met	826031	ClinVar	Uncertain significance		PM2_supporting	missense	BP1							BP1, PM2_supporting	Uncertain significance
NM_000038.6:c.588C>T	NP_000029.2:p.Ile196=	232855	ClinVar	Likely benign	0.0000772 (5 in 64794 alleles in European (non-Finnish) population in gnomAD v3.1.2 (non-cancer))	BS1	synonymous	BP4, BP7							BP4, BP7, BS1	Likely benign
NM_000038.6:c.589del	NP_000029.2:p.Arg197GlufsTer8	APC_001559	InSiGHT LOVD	pathogenic		PM2_supporting	frameshift	PVS1							PVS1, PM2_supporting	Likely pathogenic
NM_000038.6:c.589A>G	NP_000029.2:p.Arg197Gly	575866	ClinVar	Uncertain significance		PM2_supporting	missense	BP1							BP1, PM2_supporting	Uncertain significance
NM_000038.6:c.590G>T	NP_000029.2:p.Arg197Ile	627931	ClinVar	Uncertain significance		PM2_supporting	missense	BP1							BP1, PM2_supporting	Uncertain significance
NM_000038.6:c.591_592del	NP_000029.2:p.Arg197SerfsTer54	APC_000065	InSiGHT LOVD	pathogenic		PM2_supporting	frameshift	PVS1			PS4_moderate	Miyaki 8187091, Paffenholz 7833936, DeRosa 14961559			PVS1, PM2_supporting, PS4_moderate	Pathogenic
NM_000038.6:c.591A>T	NP_000029.2:p.Arg197Ser	965572	ClinVar	Uncertain significance		PM2_supporting	missense	BP1							BP1, PM2_supporting	Uncertain significance
NM_000038.6:c.592G>A	NP_000029.2:p.Val198Ile	505513	ClinVar	Uncertain significance		PM2_supporting	missense	BP1							BP1, PM2_supporting	Uncertain significance
NM_000038.6:c.594_595insT	NP_000029.2:p.Ala199CysfsTer53	433607	ClinVar	Pathogenic		PM2_supporting	frameshift	PVS1							PVS1, PM2_supporting	Likely pathogenic
NM_000038.6:c.594T>A	NP_000029.2:p.Val198=	1135760	ClinVar	Likely benign		PM2_supporting	synonymous	BP4, BP7							BP4, BP7, PM2_supporting	Likely benign
NM_000038.6:c.595dup	NP_000029.2:p.Ala199GlyfsTer53	236625	ClinVar, InSiGHT LOVD	Pathogenic		PM2_supporting	frameshift	PVS1			PS4_supporting	Carli Tops (unpublished), Scarano 9067764			PVS1, PM2_supporting, PS4_supporting	Pathogenic
NM_000038.6:c.595G>A	NP_000029.2:p.Ala199Thr	1332096	ClinVar	Uncertain significance		PM2_supporting	missense	BP1							BP1, PM2_supporting	Uncertain significance
NM_000038.6:c.596C>G	NP_000029.2:p.Ala199Gly	1172085	ClinVar	Uncertain significance		PM2_supporting	missense	BP1							BP1, PM2_supporting	Uncertain significance
NM_000038.6:c.596C>T	NP_000029.2:p.Ala199Val	246301	ClinVar	Uncertain significance	0.0000986 (3 in 30432 alleles in South Asian population in gnomAD v.2.1.1 (non-cancer))	BS1	missense	BP1			BP5	Bonn (unpublished)			BP1, BS1, BP5	Likely benign
NM_000038.6:c.597G>T	NP_000029.2:p.Ala199=	1155669	ClinVar	Likely benign		PM2_supporting	synonymous	BP4, BP7							BP4, BP7, PM2_supporting	Likely benign
NM_000038.6:c.597G>A	NP_000029.2:p.Ala199=	135710	ClinVar	Likely benign	0.0006253 (3 in 4798 alleles in South Asian population in gnomAD v3.1.2 (non-cancer))	BS1	synonymous	BP4, BP7			BS2_supporting				BP4, BP7, BS1, BS2_supporting	Likely benign
NM_000038.6:c.598A>T	NP_000029.2:p.Met200Leu	1062957	ClinVar	Uncertain significance		PM2_supporting	missense	BP1							BP1, PM2_supporting	Uncertain significance
NM_000038.6:c.599T>A	NP_000029.2:p.Met200Lys	537487	ClinVar	Uncertain significance		PM2_supporting	missense	BP1							BP1, PM2_supporting	Uncertain significance
NM_000038.6:c.600G>C	NP_000029.2:p.Met200Ile	571507	ClinVar	Uncertain significance		PM2_supporting	missense	BP1							BP1, PM2_supporting	Uncertain significance
NM_000038.6:c.601del	NP_000029.2:p.Glu201LysfsTer4	APC_001052	InSiGHT LOVD	pathogenic		PM2_supporting	frameshift	PVS1							PVS1, PM2_supporting	Likely pathogenic
NM_000038.6:c.604del	NP_000029.2:p.Glu202AsnfsTer3	1050722	ClinVar	Pathogenic		PM2_supporting	frameshift	PVS1							PVS1, PM2_supporting	Likely pathogenic
NM_000038.6:c.605A>T	NP_000029.2:p.Glu202Val	826163	ClinVar	Uncertain significance		PM2_supporting	missense	BP1							BP1, PM2_supporting	Uncertain significance
NM_000038.6:c.606A>G	NP_000029.2:p.Glu202=	236627	ClinVar	Likely benign		PM2_supporting	synonymous	BP4, BP7							BP4, BP7, PM2_supporting	Likely benign
NM_000038.6:c.607del	NP_000029.2:p.Gln203AsnfsTer2	860742	ClinVar, InSiGHT LOVD	Pathogenic		PM2_supporting	frameshift	PVS1			PS4	Friedl and Aretz 20223039, Kanter-Smoler 18433509			PVS1, PM2_supporting, PS4	Pathogenic
NM_000038.6:c.607C>T	NP_000029.2:p.Gln203Ter	428106	ClinVar, InSiGHT LOVD	Pathogenic		PM2_supporting	nonsense	PVS1			PS4_supporting	Kanter-Smoler 18433509			PVS1, PM2_supporting, PS4_supporting	Pathogenic
NM_000038.6:c.607C>G	NP_000029.2:p.Gln203Glu	41509	ClinVar, InSiGHT LOVD	Uncertain significance	0.0005349 (143 in 267340 alleles in Total population in gnomAD v.2.1.1 (non-cancer))	BS1	missense	BP1			BS2				BP1, BS1, BS2	Benign
NM_000038.6:c.608A>G	NP_000029.2:p.Gln203Arg	470035	ClinVar	Uncertain significance		PM2_supporting	missense	BP1							BP1, PM2_supporting	Uncertain significance
NM_000038.6:c.609dup	NP_000029.2:p.Leu204ThrfsTer48	APC_000657	InSiGHT LOVD	pathogenic		PM2_supporting	frameshift	PVS1							PVS1, PM2_supporting	Likely pathogenic
NM_000038.6:c.609A>G	NP_000029.2:p.Gln203=	416723	ClinVar	Likely benign	0.0000031 (1 in 323212 alleles in UK Biobank population in UK Biobank)		synonymous	BP4, BP7							BP4, BP7	Likely benign
NM_000038.6:c.613_616dup	NP_000029.2:p.Thr206ArgfsTer47	APC_000756	InSiGHT LOVD	pathogenic		PM2_supporting	frameshift	PVS1							PVS1, PM2_supporting	Likely pathogenic
NM_000038.6:c.618C>A	NP_000029.2:p.Thr206=	537682	ClinVar	Likely benign		PM2_supporting	synonymous	BP4, BP7							BP4, BP7, PM2_supporting	Likely benign
NM_000038.6:c.620G>A	NP_000029.2:p.Cys207Tyr	433608	ClinVar	Likely benign	0.000033 (1 in 30266 alleles in South Asian population in gnomAD v.2.1.1 (non-cancer))	BS1	missense	BP1							BP1, BS1	Likely benign
NM_000038.6:c.622C>A	NP_000029.2:p.Gln208Lys	156481	ClinVar	Uncertain significance		PM2_supporting	missense	BP1							BP1, PM2_supporting	Uncertain significance
NM_000038.6:c.622C>T	NP_000029.2:p.Gln208Ter	839	ClinVar, InSiGHT LOVD	Pathogenic		PM2_supporting	nonsense	PVS1			PS4_supporting	Su 10982189, Aceto 16134147, Lagarde 20685668			PVS1, PM2_supporting, PS4_supporting	Pathogenic
NM_000038.6:c.623A>G	NP_000029.2:p.Gln208Arg	APC_000758	InSiGHT LOVD	pathogenic		PM2_supporting	missense	BP1			PP1	Ficari 10646887; Ficari 10646887			BP1, PM2_supporting, PP1	Uncertain significance	Ficari 10646887 1 phenotype point (PS4_supporting)	Uncertain signifiance: BP1, PM2_supporting, PP1, PS4_supporting
NM_000038.6:c.624G>A	NP_000029.2:p.Gln208=	220905	ClinVar	Likely benign		PM2_supporting	synonymous	BP4, BP7							BP4, BP7, PM2_supporting	Likely benign
NM_000038.6:c.625G>A	NP_000029.2:p.Asp209Asn	428184	ClinVar	Uncertain significance	0.0002012 (1 in 4970 alleles in East Asian population in gnomAD v3.1.2 (non-cancer))	BS1	missense	BP1							BP1, BS1	Likely benign
NM_000038.6:c.626A>G	NP_000029.2:p.Asp209Gly	929146	ClinVar	Uncertain significance		PM2_supporting	missense	BP1							BP1, PM2_supporting	Uncertain significance
NM_000038.6:c.626A>T	NP_000029.2:p.Asp209Val	485136	ClinVar	Uncertain significance		PM2_supporting	missense	BP1							BP1, PM2_supporting	Uncertain significance
NM_000038.6:c.627T>C	NP_000029.2:p.Asp209=	918441	ClinVar	Likely benign	0.0000649 (1 in 15408 alleles in European (non-Finnish) population in gnomAD v.2.1.1 (non-cancer))	BS1	synonymous	BP4, BP7							BP4, BP7, BS1	Likely benign
NM_000038.6:c.628A>G	NP_000029.2:p.Met210Val	232708	ClinVar	Uncertain significance		PM2_supporting	missense	BP1							BP1, PM2_supporting	Uncertain significance
NM_000038.6:c.631del	NP_000029.2:p.Glu211LysfsTer8	APC_000658	InSiGHT LOVD	pathogenic		PM2_supporting	frameshift	PVS1							PVS1, PM2_supporting	Likely pathogenic
NM_000038.6:c.636_637insA	NP_000029.2:p.Arg213ThrfsTer39	619774	ClinVar	Pathogenic		PM2_supporting	frameshift	PVS1							PVS1, PM2_supporting	Likely pathogenic
NM_000038.6:c.634A>G	NP_000029.2:p.Lys212Glu	470043	ClinVar	Uncertain significance	0.0000376 (10 in 265642 alleles in Total population in gnomAD v.2.1.1 (non-cancer))	BS1	missense	BP1							BP1, BS1	Likely benign
NM_000038.6:c.635A>G	NP_000029.2:p.Lys212Arg	1332106	ClinVar	Uncertain significance		PM2_supporting	missense	BP1							BP1, PM2_supporting	Uncertain significance
NM_000038.6:c.636del	NP_000029.2:p.Lys212AsnfsTer7	APC_001053	InSiGHT LOVD	pathogenic		PM2_supporting	frameshift	PVS1							PVS1, PM2_supporting	Likely pathogenic
NM_000038.6:c.637C>A	NP_000029.2:p.Arg213=	760174	ClinVar	Likely benign		PM2_supporting	synonymous	BP4, BP7							BP4, BP7, PM2_supporting	Likely benign
NM_000038.6:c.637C>G	NP_000029.2:p.Arg213Gly	537432	ClinVar	Uncertain significance		PM2_supporting	missense	BP1							BP1, PM2_supporting	Uncertain significance
NM_000038.6:c.637C>T	NP_000029.2:p.Arg213Ter	140952	ClinVar, InSiGHT LOVD	Pathogenic		PM2_supporting	nonsense	PVS1			PS4_very strong, PM6	García-Lozano 15857185, Giarola 10094547, Vogt and Aretz (unpublished), Friedl and Aretz 20223039, Carli Tops (unpublished), Kanter-Smoler 18433509, Rivera 20924072, Stekrova 17411426, Vandrovcová 15024739, Kohoutová 11933206, Vandrovcová 15024739, Vogt and Aretz (unpublished) Lagarde 20685668, Kashiwada 2012:22790147, 20685668:Lagarde 29967336; Kanter-Smoler 18433509			PVS1, PM2_supporting, PS4_very strong, PM6	Pathogenic
NM_000038.6:c.638G>A	NP_000029.2:p.Arg213Gln	470045	ClinVar	Uncertain significance		PM2_supporting	missense	BP1							BP1, PM2_supporting	Uncertain significance
NM_000038.6:c.639_640del	NP_000029.2:p.Ala214ThrfsTer37	APC_000189	InSiGHT LOVD	pathogenic		PM2_supporting	frameshift	PVS1			PS4_supporting	Aretz and Friedl (unpublished)			PVS1, PM2_supporting, PS4_supporting	Pathogenic
NM_000038.6:c.640G>T	NP_000029.2:p.Ala214Ser	1018308	ClinVar	Uncertain significance		PM2_supporting	missense	BP1							BP1, PM2_supporting	Uncertain significance
NM_000038.6:c.640G>C	NP_000029.2:p.Ala214Pro	826389	ClinVar	Uncertain significance		PM2_supporting	missense	BP1							BP1, PM2_supporting	Uncertain significance
NM_000038.6:c.641dup	NP_000029.2:p.Gln215ThrfsTer37	APC_000218	InSiGHT LOVD	pathogenic		PM2_supporting	frameshift	PVS1			PS4_supporting	Miyaki 8187091, Enomoto 10768871, Friedl and Aretz 20223039			PVS1, PM2_supporting, PS4_supporting	Pathogenic
NM_000038.6:c.642A>G	NP_000029.2:p.Ala214=	1093275	ClinVar	Likely benign	0.0002013 (1 in 4968 alleles in East Asian population in gnomAD v3.1.2 (non-cancer))	BS1	synonymous	BP4, BP7							BP4, BP7, BS1	Likely benign
NM_000038.6:c.642A>C	NP_000029.2:p.Ala214=	798738	ClinVar	Likely benign		PM2_supporting	synonymous	BP4, BP7							BP4, BP7, PM2_supporting	Likely benign
NM_000038.6:c.643del	NP_000029.2:p.Gln215SerfsTer4	APC_001054	InSiGHT LOVD	pathogenic		PM2_supporting	frameshift	PVS1							PVS1, PM2_supporting	Likely pathogenic
NM_000038.6:c.643C>T	NP_000029.2:p.Gln215Ter	814	ClinVar, InSiGHT LOVD	Pathogenic		PM2_supporting	nonsense	PVS1							PVS1, PM2_supporting	Likely pathogenic
NM_000038.6:c.644A>G	NP_000029.2:p.Gln215Arg	628832	ClinVar, InSiGHT LOVD	Uncertain significance		PM2_supporting	splice	BP4							BP4, PM2_supporting	Uncertain significance
NM_000038.6:c.645G>A	NP_000029.2:p.Gln215=	537452	ClinVar	Uncertain significance		PM2_supporting	splice	BP4							BP4, PM2_supporting	Uncertain significance
NM_000038.6:c.645G>C	NP_000029.2:p.Gln215His	411420	ClinVar	Uncertain significance		PM2_supporting	splice	BP4							BP4, PM2_supporting	Uncertain significance
NM_000038.6:c.645+1G>C		APC_000429	InSiGHT LOVD	pathogenic		PM2_supporting	splice	PVS1_moderate					PS1_moderate	NM_000038.6:c.645+1G>T	PVS1_moderate, PM2_supporting, PS1_moderate	Uncertain significance
NM_000038.6:c.645+1G>T		482288	ClinVar, InSiGHT LOVD	Pathogenic		PM2_supporting	splice	PVS1_strong		22987206	PS4_supporting	Stekrova 17411426			PVS1_strong, PM2_supporting, PS4_supporting	Likely pathogenic
NM_000038.6:c.645+1G>A		218000	ClinVar, InSiGHT LOVD	Likely pathogenic		PM2_supporting	splice	PVS1_moderate					PS1_moderate	NM_000038.6:c.645+1G>T	PVS1_moderate, PM2_supporting, PS1_moderate	Likely pathogenic	pilot variant: PS4, PVS1_moderate, PM2_supporting
NM_000038.6:c.645+2T>C		APC_001803	InSiGHT LOVD	pathogenic		PM2_supporting	splice	PVS1_moderate						NM_000038.6:c.645+1G>T	PVS1_moderate, PM2_supporting	Uncertain significance
NM_000038.6:c.645+2T>G		185659	ClinVar	Likely pathogenic		PM2_supporting	splice	PVS1_moderate						NM_000038.6:c.645+1G>T	PVS1_moderate, PM2_supporting	Uncertain significance	internal lab contributors: observed in 2 individual worth 1 phenotype points (PS4_supporting)	Uncertain significance: PVS1_moderate, PM2_supporting, PS4_supporting
NM_000038.6:c.645+4A>T		940516	ClinVar	Uncertain significance		PM2_supporting	splice	BP4							BP4, PM2_supporting	Uncertain significance
NM_000038.6:c.645+4A>G		826414	ClinVar	Uncertain significance		PM2_supporting	splice	BP4							BP4, PM2_supporting	Uncertain significance
NM_000038.6:c.645+7T>C		1110067	ClinVar	Likely benign		PM2_supporting	splice	BP4							BP4, PM2_supporting	Uncertain significance
NM_000038.6:c.645+8A>C		1137468	ClinVar	Likely benign		PM2_supporting	splice	BP4							BP4, PM2_supporting	Uncertain significance
NM_000038.6:c.645+8A>T		926761	ClinVar	Likely benign		PM2_supporting	splice	BP4							BP4, PM2_supporting	Uncertain significance
NM_000038.6:c.645+9C>A		215569	ClinVar	Likely benign		PM2_supporting	intron	BP4, BP7							BP4, BP7, PM2_supporting	Likely benign	pilot variant: BS2_supporting, BP4, BP7, PM2_supporting
NM_000038.6:c.645+17T>C		629440	ClinVar	Likely benign		PM2_supporting	intron	BP4, BP7							BP4, BP7, PM2_supporting	Likely benign
NM_000038.6:c.645+18A>G		490336	ClinVar	Likely benign	0.0000154 (1 in 64804 alleles in European (non-Finnish) population in gnomAD v3.1.2 (non-cancer))	BS1	intron	BP4, BP7							BP4, BP7, BS1	Likely benign
NM_000038.6:c.645+32C>T		218001	ClinVar, InSiGHT LOVD	Benign	0.1083633 (2949 in 27214 alleles in South Asian population in gnomAD v.2.1.1 (non-cancer))	BA1	intron	BP4, BP7			BP5	Grandval 24599579; Grandval 24599579			BA1	Benign
NM_000038.6:c.645+33G>A		APC_001722	InSiGHT LOVD	Uncertain significance	0.000494 (32 in 64788 alleles in European (non-Finnish) in gnomAD v3.1.2 (non-cancer))	BS1	intron	BP4, BP7							BP4, BP7, BS1	Likely benign
NM_000038.6:c.645+50A>G		1189576	ClinVar	Likely benign	0.0337079 (162 in 4806 alleles in South Asian population in gnomAD v3.1.2 (non-cancer))	BA1	intron	BP4, BP7							BA1	Benign
NM_000038.6:c.645+61C>T		218002	ClinVar, InSiGHT LOVD	Benign	0.0160119 (247 in 15426 alleles in European (non-Finnish) population in gnomAD v.2.1.1 (non-cancer))	BA1	intron	BP4, BP7							BA1	Benign
NM_000038.6:c.645+116G>T		82936	ClinVar	Uncertain significance		PM2_supporting	intron	BP4, BP7							BP4, BP7, PM2_supporting	Likely benign
NM_000038.6:c.645+122A>G		82434	ClinVar	Uncertain significance		PM2_supporting	intron	BP4, BP7							BP4, BP7, PM2_supporting	Likely benign
NM_000038.6:c.645+129A>C		82937	ClinVar	Benign	0.1371264 (1193 in 8700 alleles in African/African American population in gnomAD v.2.1.1 (non-cancer))	BA1	intron	BP4, BP7							BA1	Benign
NM_000038.6:c.645+151G>T		82938	ClinVar	Uncertain significance		PM2_supporting	intron	BP4, BP7							BP4, BP7, PM2_supporting	Likely benign
NM_000038.6:c.645+154C>A		82435	ClinVar	Uncertain significance		PM2_supporting	intron	BP4, BP7							BP4, BP7, PM2_supporting	Likely benign
NM_000038.6:c.645+173A>G		82939	ClinVar	Benign	0.6740008 (3339 in 4954 alleles in East Asian population in gnomAD v3.1.2 (non-cancer))	BA1	intron	BP4, BP7							BA1	Benign
NM_000038.6:c.645+310C>T		1190384	ClinVar	Likely benign	0.0160886 (77 in 4786 alleles in South Asian population in gnomAD v3.1.2 (non-cancer))	BA1	intron	BP4, BP7							BA1	Benign
NM_000038.6:c.645+541T>A		82940	ClinVar	Uncertain significance		PM2_supporting	intron	BP4, BP7							BP4, BP7, PM2_supporting	Likely benign
NM_000038.6:c.645+572T>C		82941	ClinVar	Uncertain significance		PM2_supporting	intron	BP4, BP7							BP4, BP7, PM2_supporting	Likely benign
NM_000038.6:c.645+574A>T		82942	ClinVar	Uncertain significance		PM2_supporting	intron	BP4, BP7							BP4, BP7, PM2_supporting	Likely benign
NM_000038.6:c.645+646A>G		223420	ClinVar	Likely benign	0.0087464 (42 in 4802 alleles in South Asian population in gnomAD v3.1.2 (non-cancer))	BA1	intron	BP4, BP7							BA1	Benign
NM_000038.6:c.645+655A>G		223396	ClinVar	Likely benign		PM2_supporting	intron	BP4, BP7							BP4, BP7, PM2_supporting	Likely benign
NM_000038.6:c.645+663G>C		223405	ClinVar	Likely benign	0.0257857 (128 in 4964 alleles in East Asian population in gnomAD v3.1.2 (non-cancer))	BA1	intron	BP4, BP7							BA1	Benign
NM_000038.6:c.645+691A>C		223414	ClinVar	Likely benign	0.0052353 (79 in 15090 alleles in Latino/Admixed American population in gnomAD v3.1.2 (non-cancer))	BA1	intron	BP4, BP7							BA1	Benign
NM_000038.6:c.645+792C>A		82943	ClinVar	Uncertain significance		PM2_supporting	intron	BP4, BP7							BP4, BP7, PM2_supporting	Likely benign
NM_000038.6:c.645+794G>T		82944	ClinVar	Uncertain significance		PM2_supporting	intron	BP4, BP7							BP4, BP7, PM2_supporting	Likely benign
NM_000038.6:c.645+875T>C		82945	ClinVar	Uncertain significance	0.0000928 (6 in 64682 alleles in European (non-Finnish) population in gnomAD v3.1.2 (non-cancer))	BS1	intron	BP4, BP7							BP4, BP7, BS1	Likely benign
NM_000038.6:c.645+876C>T		82436	ClinVar	Uncertain significance		PM2_supporting	intron	BP4, BP7							BP4, BP7, PM2_supporting	Likely benign
NM_000038.6:c.645+1270T>C		82437	ClinVar	Uncertain significance		PM2_supporting	intron	BP4, BP7							BP4, BP7, PM2_supporting	Likely benign
NM_000038.6:c.645+1460G>A		82946	ClinVar	Uncertain significance	0.0000154 (1 in 64796 alleles in European (non-Finnish) population in gnomAD v3.1.2 (non-cancer))	BS1	intron	BP4, BP7							BP4, BP7, BS1	Likely benign
NM_000038.6:c.645+1462C>A		82438	ClinVar	Uncertain significance		PM2_supporting	intron	BP4, BP7							BP4, BP7, PM2_supporting	Likely benign
NM_000038.6:c.645+1468C>A		82947	ClinVar	Uncertain significance		PM2_supporting	intron	BP4, BP7							BP4, BP7, PM2_supporting	Likely benign
NM_000038.6:c.645+1515G>T		82439	ClinVar	Uncertain significance		PM2_supporting	intron	BP4, BP7							BP4, BP7, PM2_supporting	Likely benign
NM_000038.6:c.645+1595G>A		82948	ClinVar	Uncertain significance	0.8832661 (4381 in 4960 alleles in East Asian population in gnomAD v3.1.2 (non-cancer))	BA1	intron	BP4, BP7							BA1	Benign
NM_000038.6:c.645+1738G>A		82949	ClinVar	Uncertain significance	0.60952 (3022 in 4958 alleles in East Asian population in gnomAD v3.1.2 (non-cancer))	BA1	intron	BP4, BP7							BA1	Benign
NM_000038.6:c.645+2356C>T		82950	ClinVar	Uncertain significance	0.6578416 (3255 in 4948 alleles in East Asian population in gnomAD v3.1.2 (non-cancer))	BA1	intron	BP4, BP7							BA1	Benign
NM_000038.6:c.645+2532T>G		82951	ClinVar	Uncertain significance	0.1380743 (1196 in 8662 alleles in African/African American population in gnomAD v.2.1.1 (non-cancer))	BA1	intron	BP4, BP7							BA1	Benign
NM_000038.6:c.645+2607A>C		82952	ClinVar	Uncertain significance	0.1607215 (793 in 4934 alleles in East Asian population in gnomAD v3.1.2 (non-cancer))	BA1	intron	BP4, BP7							BA1	Benign
NM_000038.6:c.645+2702C>A		82953	ClinVar	Uncertain significance		PM2_supporting	intron	BP4, BP7							BP4, BP7, PM2_supporting	Likely benign
NM_000038.6:c.645+2922A>T		82954	ClinVar	Uncertain significance		PM2_supporting	intron	BP4, BP7							BP4, BP7, PM2_supporting	Likely benign
NM_000038.6:c.645+2923C>A		82955	ClinVar	Uncertain significance	0.0007487 (11 in 14692 alleles in Latino/Admixed American population in gnomAD v3.1.2 (non-cancer))	BS1	intron	BP4, BP7							BP4, BP7, BS1	Likely benign
NM_000038.6:c.645+2924C>A		82956	ClinVar	Uncertain significance		PM2_supporting	intron	BP4, BP7							BP4, BP7, PM2_supporting	Likely benign
NM_000038.6:c.645+2955G>A		82957	ClinVar	Uncertain significance		PM2_supporting	intron	BP4, BP7							BP4, BP7, PM2_supporting	Likely benign
NM_000038.6:c.645+2956T>A		82958	ClinVar	Uncertain significance		PM2_supporting	intron	BP4, BP7							BP4, BP7, PM2_supporting	Likely benign
NM_000038.6:c.645+3021C>T		82440	ClinVar	Uncertain significance		PM2_supporting	intron	BP4, BP7							BP4, BP7, PM2_supporting	Likely benign
NM_000038.6:c.645+3066G>T		82959	ClinVar	Uncertain significance		PM2_supporting	intron	BP4, BP7							BP4, BP7, PM2_supporting	Likely benign
NM_000038.6:c.645+3078C>A		82441	ClinVar	Uncertain significance		PM2_supporting	intron	BP4, BP7							BP4, BP7, PM2_supporting	Likely benign
NM_000038.6:c.645+3205C>A		82442	ClinVar	Uncertain significance		PM2_supporting	intron	BP4, BP7							BP4, BP7, PM2_supporting	Likely benign
NM_000038.6:c.645+3276T>C		82443	ClinVar	Uncertain significance		PM2_supporting	intron	BP4, BP7							BP4, BP7, PM2_supporting	Likely benign
NM_000038.6:c.645+3446T>G		82444	ClinVar	Uncertain significance		PM2_supporting	intron	BP4, BP7							BP4, BP7, PM2_supporting	Likely benign
NM_000038.6:c.645+3449G>C		82960	ClinVar	Uncertain significance		PM2_supporting	intron	BP4, BP7							BP4, BP7, PM2_supporting	Likely benign
NM_000038.6:c.645+3454T>G		82445	ClinVar	Uncertain significance		PM2_supporting	intron	BP4, BP7							BP4, BP7, PM2_supporting	Likely benign
NM_000038.6:c.645+3455G>C		82446	ClinVar	Uncertain significance		PM2_supporting	intron	BP4, BP7							BP4, BP7, PM2_supporting	Likely benign
NM_000038.6:c.645+3642A>G		223425	ClinVar	Likely benign	0.0061552 (95 in 15434 alleles in European (non-Finnish) population in gnomAD v.2.1.1 (non-cancer))	BA1	intron	BP4, BP7							BA1	Benign
NM_000038.6:c.645+3709C>G		82447	ClinVar	Uncertain significance		PM2_supporting	intron	BP4, BP7							BP4, BP7, PM2_supporting	Likely benign
NM_000038.6:c.645+3714G>A		82448	ClinVar	Uncertain significance		PM2_supporting	intron	BP4, BP7							BP4, BP7, PM2_supporting	Likely benign
NM_000038.6:c.645+3718T>C		82449	ClinVar	Uncertain significance		PM2_supporting	intron	BP4, BP7							BP4, BP7, PM2_supporting	Likely benign
NM_000038.6:c.645+3976G>C		82450	ClinVar	Uncertain significance		PM2_supporting	intron	BP4, BP7							BP4, BP7, PM2_supporting	Likely benign
NM_000038.6:c.645+3978A>C		82451	ClinVar	Uncertain significance	0.0000154 (1 in 64798 alleles in European (non-Finnish) population in gnomAD v3.1.2 (non-cancer))	BS1	intron	BP4, BP7							BP4, BP7, BS1	Likely benign
NM_000038.6:c.645+4262G>T		82452	ClinVar	Uncertain significance		PM2_supporting	intron	BP4, BP7							BP4, BP7, PM2_supporting	Likely benign
NM_000038.6:c.645+4263A>T		82453	ClinVar	Uncertain significance		PM2_supporting	intron	BP4, BP7							BP4, BP7, PM2_supporting	Likely benign
NM_000038.6:c.645+4367G>T		82961	ClinVar	Uncertain significance		PM2_supporting	intron	BP4, BP7							BP4, BP7, PM2_supporting	Likely benign
NM_000038.6:c.645+4368C>T		82962	ClinVar	Uncertain significance		PM2_supporting	intron	BP4, BP7							BP4, BP7, PM2_supporting	Likely benign
NM_000038.6:c.645+4547C>A		82963	ClinVar	Uncertain significance		PM2_supporting	intron	BP4, BP7							BP4, BP7, PM2_supporting	Likely benign
NM_000038.6:c.645+4775C>A		82964	ClinVar	Uncertain significance		PM2_supporting	intron	BP4, BP7							BP4, BP7, PM2_supporting	Likely benign
NM_000038.6:c.645+5003A>T		82454	ClinVar	Uncertain significance	0.0066398 (33 in 4970 alleles in East Asian population in gnomAD v3.1.2 (non-cancer))	BA1	intron	BP4, BP7							BA1	Benign
NM_000038.6:c.645+5030A>G		82455	ClinVar	Uncertain significance		PM2_supporting	intron	BP4, BP7							BP4, BP7, PM2_supporting	Likely benign
NM_000038.6:c.645+5134C>A		82456	ClinVar	Uncertain significance		PM2_supporting	intron	BP4, BP7							BP4, BP7, PM2_supporting	Likely benign
NM_000038.6:c.645+5220G>T		82457	ClinVar	Uncertain significance	0.0000154 (1 in 64786 alleles in European (non-Finnish) population in gnomAD v3.1.2 (non-cancer))	BS1	intron	BP4, BP7							BP4, BP7, BS1	Likely benign
NM_000038.6:c.645+5236A>C		82458	ClinVar	Uncertain significance		PM2_supporting	intron	BP4, BP7							BP4, BP7, PM2_supporting	Likely benign
NM_000038.6:c.645+5258C>A		82965	ClinVar	Uncertain significance		PM2_supporting	intron	BP4, BP7							BP4, BP7, PM2_supporting	Likely benign
NM_000038.6:c.645+5391T>G		82459	ClinVar	Uncertain significance		PM2_supporting	intron	BP4, BP7							BP4, BP7, PM2_supporting	Likely benign
NM_000038.6:c.646-5611G>C		82966	ClinVar	Uncertain significance	0.6855397 (3366 in 4910 alleles in East Asian population in gnomAD v3.1.2 (non-cancer))	BA1	intron	BP4, BP7							BA1	Benign
NM_000038.6:c.646-5554T>C		82967	ClinVar	Uncertain significance	0.0017094 (4 in 2340 alleles in South Asian population in gnomAD v3.1.2 (non-cancer))	BA1	intron	BP4, BP7							BA1	Benign
NM_000038.6:c.646-5277T>G		82460	ClinVar	Uncertain significance		PM2_supporting	intron	BP4, BP7							BP4, BP7, PM2_supporting	Likely benign
NM_000038.6:c.646-5274G>C		82968	ClinVar	Uncertain significance		PM2_supporting	intron	BP4, BP7							BP4, BP7, PM2_supporting	Likely benign
NM_000038.6:c.646-5193G>T		82969	ClinVar	Uncertain significance		PM2_supporting	intron	BP4, BP7							BP4, BP7, PM2_supporting	Likely benign
NM_000038.6:c.646-5189C>T		82970	ClinVar	Uncertain significance		PM2_supporting	intron	BP4, BP7							BP4, BP7, PM2_supporting	Likely benign
NM_000038.6:c.646-4989T>C		82461	ClinVar	Uncertain significance		PM2_supporting	intron	BP4, BP7							BP4, BP7, PM2_supporting	Likely benign
NM_000038.6:c.646-4968C>A		82462	ClinVar	Uncertain significance		PM2_supporting	intron	BP4, BP7							BP4, BP7, PM2_supporting	Likely benign
NM_000038.6:c.646-4934A>G		82971	ClinVar	Uncertain significance		PM2_supporting	intron	BP4, BP7							BP4, BP7, PM2_supporting	Likely benign
NM_000038.6:c.646-4667G>T		82972	ClinVar	Uncertain significance		PM2_supporting	intron	BP4, BP7							BP4, BP7, PM2_supporting	Likely benign
NM_000038.6:c.646-4665G>T		82973	ClinVar	Uncertain significance		PM2_supporting	intron	BP4, BP7							BP4, BP7, PM2_supporting	Likely benign
NM_000038.6:c.646-4545A>G		82974	ClinVar	Uncertain significance		PM2_supporting	intron	BP4, BP7							BP4, BP7, PM2_supporting	Likely benign
NM_000038.6:c.646-4504G>T		82463	ClinVar	Uncertain significance		PM2_supporting	intron	BP4, BP7							BP4, BP7, PM2_supporting	Likely benign
NM_000038.6:c.646-4395C>A		82975	ClinVar	Uncertain significance		PM2_supporting	intron	BP4, BP7							BP4, BP7, PM2_supporting	Likely benign
NM_000038.6:c.646-4308T>G		82464	ClinVar	Uncertain significance		PM2_supporting	intron	BP4, BP7							BP4, BP7, PM2_supporting	Likely benign
NM_000038.6:c.646-4302A>C		82465	ClinVar	Uncertain significance		PM2_supporting	intron	BP4, BP7							BP4, BP7, PM2_supporting	Likely benign
NM_000038.6:c.646-4096G>T		82976	ClinVar	Uncertain significance		PM2_supporting	intron	BP4, BP7							BP4, BP7, PM2_supporting	Likely benign
NM_000038.6:c.646-4019C>A		82466	ClinVar	Uncertain significance		PM2_supporting	intron	BP4, BP7							BP4, BP7, PM2_supporting	Likely benign
NM_000038.6:c.646-4015T>C		82977	ClinVar	Uncertain significance		PM2_supporting	intron	BP4, BP7							BP4, BP7, PM2_supporting	Likely benign
NM_000038.6:c.646-4010G>A		82978	ClinVar	Uncertain significance		PM2_supporting	intron	BP4, BP7							BP4, BP7, PM2_supporting	Likely benign
NM_000038.6:c.646-4009A>C		82979	ClinVar	Uncertain significance		PM2_supporting	intron	BP4, BP7							BP4, BP7, PM2_supporting	Likely benign
NM_000038.6:c.646-3774T>C		82980	ClinVar	Uncertain significance	0.9022572 (4477 in 4962 alleles in East Asian population in gnomAD v3.1.2 (non-cancer))	BA1	intron	BP4, BP7							BA1	Benign
NM_000038.6:c.646-3762T>C		82981	ClinVar	Uncertain significance	0.0000243 (1 in 41142 alleles in African/African American population in gnomAD v3.1.2 (non-cancer))	BS1	intron	BP4, BP7							BP4, BP7, BS1	Likely benign
NM_000038.6:c.646-3605C>T		82467	ClinVar	Uncertain significance		PM2_supporting	intron	BP4, BP7							BP4, BP7, PM2_supporting	Likely benign
NM_000038.6:c.646-3277T>C		82468	ClinVar	Uncertain significance		PM2_supporting	intron	BP4, BP7							BP4, BP7, PM2_supporting	Likely benign
NM_000038.6:c.646-3193C>A		82469	ClinVar	Uncertain significance		PM2_supporting	intron	BP4, BP7							BP4, BP7, PM2_supporting	Likely benign
NM_000038.6:c.646-3040C>T		82982	ClinVar	Uncertain significance		PM2_supporting	intron	BP4, BP7							BP4, BP7, PM2_supporting	Likely benign
NM_000038.6:c.646-3037C>T		82983	ClinVar	Uncertain significance		PM2_supporting	intron	BP4, BP7							BP4, BP7, PM2_supporting	Likely benign
NM_000038.6:c.646-3035A>T		82984	ClinVar	Uncertain significance		PM2_supporting	intron	BP4, BP7							BP4, BP7, PM2_supporting	Likely benign
NM_000038.6:c.646-2890T>C		82470	ClinVar	Uncertain significance		PM2_supporting	intron	BP4, BP7							BP4, BP7, PM2_supporting	Likely benign
NM_000038.6:c.646-2724A>G		82985	ClinVar	Uncertain significance	0.4517948 (3927 in 8692 alleles in African/African American population in gnomAD v.2.1.1 (non-cancer))	BA1	intron	BP4, BP7							BA1	Benign
NM_000038.6:c.646-2576T>C		82986	ClinVar	Uncertain significance		PM2_supporting	intron	BP4, BP7							BP4, BP7, PM2_supporting	Likely benign
NM_000038.6:c.646-2575C>T		82987	ClinVar	Uncertain significance		PM2_supporting	intron	BP4, BP7							BP4, BP7, PM2_supporting	Likely benign
NM_000038.6:c.646-2481T>A		82988	ClinVar	Uncertain significance		PM2_supporting	intron	BP4, BP7							BP4, BP7, PM2_supporting	Likely benign
NM_000038.6:c.646-2481T>C		82471	ClinVar	Uncertain significance		PM2_supporting	intron	BP4, BP7							BP4, BP7, PM2_supporting	Likely benign
NM_000038.6:c.646-2478T>C		82989	ClinVar	Uncertain significance		PM2_supporting	intron	BP4, BP7							BP4, BP7, PM2_supporting	Likely benign
NM_000038.6:c.646-2133T>G		82990	ClinVar	Uncertain significance		PM2_supporting	intron	BP4, BP7							BP4, BP7, PM2_supporting	Likely benign
NM_000038.6:c.646-2123G>T		82991	ClinVar	Uncertain significance		PM2_supporting	intron	BP4, BP7							BP4, BP7, PM2_supporting	Likely benign
NM_000038.6:c.646-2105G>T		82992	ClinVar	Uncertain significance		PM2_supporting	intron	BP4, BP7							BP4, BP7, PM2_supporting	Likely benign
NM_000038.6:c.646-1836T>G		82472	ClinVar	Uncertain significance		PM2_supporting	intron	BP4, BP7							BP4, BP7, PM2_supporting	Likely benign
NM_000038.6:c.646-1833G>C		82993	ClinVar	Uncertain significance		PM2_supporting	intron	BP4, BP7							BP4, BP7, PM2_supporting	Likely benign
NM_000038.6:c.646-1798T>C		82994	ClinVar	Uncertain significance	0.1363636 (675 in 4950 alleles in East Asian population in gnomAD v3.1.2 (non-cancer))	BA1	intron	BP4, BP7							BA1	Benign
NM_000038.6:c.646-1599T>G		82473	ClinVar	Uncertain significance		PM2_supporting	intron	BP4, BP7							BP4, BP7, PM2_supporting	Likely benign
NM_000038.6:c.646-1550C>A		82995	ClinVar	Uncertain significance		PM2_supporting	intron	BP4, BP7							BP4, BP7, PM2_supporting	Likely benign
NM_000038.6:c.646-1466T>G		82996	ClinVar	Uncertain significance		PM2_supporting	intron	BP4, BP7							BP4, BP7, PM2_supporting	Likely benign
NM_000038.6:c.646-1465A>T		82997	ClinVar	Uncertain significance		PM2_supporting	intron	BP4, BP7							BP4, BP7, PM2_supporting	Likely benign
NM_000038.6:c.646-1464T>G		82998	ClinVar	Uncertain significance		PM2_supporting	intron	BP4, BP7							BP4, BP7, PM2_supporting	Likely benign
NM_000038.6:c.646-1462G>A		223409	ClinVar	Likely benign	0.0071003 (460 in 64786 alleles in European (non-Finnish) population in gnomAD v3.1.2 (non-cancer))	BA1	intron	BP4, BP7							BA1	Benign
NM_000038.6:c.646-1437A>G		223419	ClinVar	Likely benign	0.036664 (182 in 4964 alleles in East Asian population in gnomAD v3.1.2 (non-cancer))	BA1	intron	BP4, BP7							BA1	Benign
NM_000038.6:c.646-1104T>A		223433	ClinVar	Likely benign	0.0003086 (20 in 64808 alleles in European (non-Finnish) population in gnomAD v3.1.2 (non-cancer))	BS1	intron	BP4, BP7							BP4, BP7, BS1	Likely benign
NM_000038.6:c.646-966C>G		82474	ClinVar	Uncertain significance		PM2_supporting	intron	BP4, BP7							BP4, BP7, PM2_supporting	Likely benign
NM_000038.6:c.646-847T>C		82475	ClinVar	Uncertain significance		PM2_supporting	intron	BP4, BP7							BP4, BP7, PM2_supporting	Likely benign
NM_000038.6:c.646-755A>T		82999	ClinVar	Uncertain significance		PM2_supporting	intron	BP4, BP7							BP4, BP7, PM2_supporting	Likely benign
NM_000038.6:c.646-754G>A		83000	ClinVar	Uncertain significance		PM2_supporting	intron	BP4, BP7							BP4, BP7, PM2_supporting	Likely benign
NM_000038.6:c.646-721A>T		83001	ClinVar	Uncertain significance		PM2_supporting	intron	BP4, BP7							BP4, BP7, PM2_supporting	Likely benign
NM_000038.6:c.646-684T>C		83002	ClinVar	Uncertain significance		PM2_supporting	intron	BP4, BP7							BP4, BP7, PM2_supporting	Likely benign
NM_000038.6:c.646-431A>C		82476	ClinVar	Uncertain significance		PM2_supporting	intron	BP4, BP7							BP4, BP7, PM2_supporting	Likely benign
NM_000038.6:c.646-309T>G		83003	ClinVar	Uncertain significance		PM2_supporting	intron	BP4, BP7							BP4, BP7, PM2_supporting	Likely benign
NM_000038.6:c.646-86G>T		82477	ClinVar	Uncertain significance		PM2_supporting	intron	BP4, BP7							BP4, BP7, PM2_supporting	Likely benign
NM_000038.6:c.646-85C>T		83004	ClinVar	Uncertain significance		PM2_supporting	intron	BP4, BP7							BP4, BP7, PM2_supporting	Likely benign
NM_000038.6:c.646-76G>T		82478	ClinVar	Uncertain significance		PM2_supporting	intron	BP4, BP7							BP4, BP7, PM2_supporting	Likely benign
NM_000038.6:c.646-75G>T		83005	ClinVar	Uncertain significance		PM2_supporting	intron	BP4, BP7							BP4, BP7, PM2_supporting	Likely benign
NM_000038.6:c.646-20G>A		372063	ClinVar	Likely benign	0.0000243 (1 in 41080 alleles in African/African American population in gnomAD v3.1.2 (non-cancer))	BS1	intron	BP4							BP4, BS1	Likely benign
NM_000038.6:c.646-18T>C		630501	ClinVar	Likely benign	0.0000154 (1 in 64804 alleles in European (non-Finnish) population in gnomAD v3.1.2 (non-cancer))	BS1	intron	BP4							BP4, BS1	Likely benign
NM_000038.6:c.646-6_646-2del		943980	ClinVar	Uncertain significance		PM2_supporting	splice								PM2_supporting	Uncertain significance
NM_000038.6:c.646-10T>A		854089	ClinVar	Uncertain significance		PM2_supporting	splice								PM2_supporting	Uncertain significance
NM_000038.6:c.646-9T>C		416732	ClinVar	Uncertain significance		PM2_supporting	splice	BP4							BP4, PM2_supporting	Uncertain significance
NM_000038.6:c.646-8T>C		793315	ClinVar	Likely benign		PM2_supporting	splice	BP4							BP4, PM2_supporting	Uncertain significance
NM_000038.6:c.646-8T>A		246199	ClinVar	Uncertain significance	0.0000648 (1 in 15430 alleles in European (non-Finnish) population in gnomAD v.2.1.1 (non-cancer))	BS1	splice	BP4							BP4, BS1	Likely benign
NM_000038.6:c.646-2A>G		495370	ClinVar, InSiGHT LOVD	Likely pathogenic		PM2_supporting	splice	PVS1					PS1_moderate	NM_000038.6:c.646-1G>A	PVS1, PM2_supporting, PS1_moderate	Pathogenic
[truncated: 8,041 more rows]

## Sheet: c_Pred-data
Supplementary Table 2c. SpliceAI and MaxEntScan predictions for non-truncating variants
Note: Classification based on the ClinGen InSiGHT Hereditary Colorectal Cancer/Polyposis Expert Panel Specifications to the ACMG/AMP Variant Interpretation Guidelines for APC Version 1.0.0. Criteria applied in a stepwise fashion using a classification algorithm, not all available evidence may have been considered to arrive at current classification. All classifications are preliminary. Database I…
HGVSc	HGVSp	Database_ID	Predicted_consequence	SpliceAI_pred_DS_AG	SpliceAI_pred_DS_AL	SpliceAI_pred_DS_DG	SpliceAI_pred_DS_DL	MaxEntScan_alt	MaxEntScan_diff	MaxEntScan_ref	Predictive_criteria
NM_001127511.3:c.1A>T	NP_001120983.2:p.Met1?	548848	start_lost	0	0	0	0	-	-	-
NM_001127511.3:c.1A>G	NP_001120983.2:p.Met1?	469802	start_lost	0	0	0	0	-	-	-
NM_001127511.3:c.2T>C	NP_001120983.2:p.Met1?	1056601	start_lost	0	0	0	0	-	-	-
NM_001127511.3:c.3G>A	NP_001120983.2:p.Met1?	371850	start_lost	0	0	0	0	-	-	-
NM_001127511.3:c.7G>A	NP_001120983.2:p.Ala3Thr	1021450	missense	0	0	0	0	-	-	-	BP1
NM_001127511.3:c.9C>T	NP_001120983.2:p.Ala3=	1009800	synonymous	0	0	0	0	-	-	-	BP4, BP7
NM_001127511.3:c.10T>C	NP_001120983.2:p.Ser4Pro	1004100	missense	0	0	0	0	-	-	-	BP1
NM_001127511.3:c.10T>A	NP_001120983.2:p.Ser4Thr	1063887	missense	0	0	0	0	-	-	-	BP1
NM_001127511.3:c.12C>T	NP_001120983.2:p.Ser4=	537637	synonymous	0	0.02	0	0	-	-	-	BP4, BP7
NM_001127511.3:c.16G>A	NP_001120983.2:p.Gly6Ser	469801	missense	0	0.02	0	0	-	-	-	BP1
NM_001127511.3:c.17G>A	NP_001120983.2:p.Gly6Asp	537620	missense	0	0.03	0	0	-	-	-	BP1
NM_001127511.3:c.20C>T	NP_001120983.2:p.Ser7Leu	999712	missense	0.01	0	0	0	-	-	-	BP1
NM_001127511.3:c.22G>A	NP_001120983.2:p.Gly8Ser	537575	missense	0	0.03	0	0	-	-	-	BP1
NM_001127511.3:c.25C>T	NP_001120983.2:p.Pro9Ser	1002451	missense	0	0.01	0	0	-	-	-	BP1
NM_001127511.3:c.25C>G	NP_001120983.2:p.Pro9Ala	1059108	missense	0	0	0	0	-	-	-	BP1
NM_001127511.3:c.25C>A	NP_001120983.2:p.Pro9Thr	537655	missense	0	0	0	0	8.92	8.43	0.49	BP1
NM_001127511.3:c.26C>A	NP_001120983.2:p.Pro9Gln	1037697	missense	0.08	0	0	0	-	-	-	BP1
NM_001127511.3:c.27G>C	NP_001120983.2:p.Pro9=	662666	synonymous	0	0	0	0	-	-	-	BP4, BP7
NM_001127511.3:c.28G>T	NP_001120983.2:p.Val10Phe	537652	missense	0.03	0	0	0	-	-	-	BP1
NM_001127511.3:c.30C>T	NP_001120983.2:p.Val10=	1039883	synonymous	0.05	0	0	0	-	-	-	BP4, BP7
NM_001127511.3:c.30C>A	NP_001120983.2:p.Val10=	469800	synonymous	0.04	0	0	0	-	-	-	BP4, BP7
NM_001127511.3:c.31G>A	NP_001120983.2:p.Ala11Thr	1015447	missense	0.17	0	0	0	-	-	-	BP1
NM_001127511.3:c.32C>T	NP_001120983.2:p.Ala11Val	1052452	missense	0	0	0	0	-	-	-	BP1
NM_001127511.3:c.32C>A	NP_001120983.2:p.Ala11Asp	1051308	missense	0.05	0	0	0	-	-	-	BP1
NM_001127511.3:c.33C>G	NP_001120983.2:p.Ala11=	1005957	synonymous	0	0.03	0	0	-	-	-	BP4, BP7
NM_001127511.3:c.34C>T	NP_001120983.2:p.Pro12Ser	657336	missense	0	0.02	0	0	-	-	-	BP1
NM_001127511.3:c.39G>T	NP_001120983.2:p.Leu13Phe	645413	missense	0.05	0	0	0	-	-	-	BP1
NM_001127511.3:c.39G>C	NP_001120983.2:p.Leu13Phe	469799	missense	0.04	0	0	0	-	-	-	BP1
NM_001127511.3:c.39G>A	NP_001120983.2:p.Leu13=	537665	synonymous	0.39	0	0	0	-	-	-
NM_001127511.3:c.40C>T	NP_001120983.2:p.Pro14Ser	1041283	missense	0.01	0	0	0	-	-	-	BP1
NM_001127511.3:c.41C>T	NP_001120983.2:p.Pro14Leu	1057153	missense	0.01	0	0	0	-	-	-	BP1
NM_001127511.3:c.42C>T	NP_001120983.2:p.Pro14=	1057407	synonymous	0.02	0	0	0	-	-	-	BP4, BP7
NM_001127511.3:c.46T>G	NP_001120983.2:p.Ser16Ala	1043173	missense	0	0.05	0	0	-	-	-	BP1
NM_001127511.3:c.46T>C	NP_001120983.2:p.Ser16Pro	469798	missense	0	0.03	0	0	-	-	-	BP1
NM_001127511.3:c.48T>G	NP_001120983.2:p.Ser16=	469797	synonymous	0	0.06	0	0	-	-	-	BP4, BP7
NM_001127511.3:c.48T>C	NP_001120983.2:p.Ser16=	372042	synonymous	0	0.05	0	0	-	-	-	BP4, BP7
NM_001127511.3:c.49G>A	NP_001120983.2:p.Val17Ile	1000532	missense	0	0.02	0	0	-	-	-	BP1
NM_001127511.3:c.53C>T	NP_001120983.2:p.Pro18Leu	645673	missense	0.02	0	0	0	-	-	-	BP1
NM_001127511.3:c.53C>G	NP_001120983.2:p.Pro18Arg	1021661	missense	0	0.04	0	0	-	-	-	BP1
NM_001127511.3:c.56C>T	NP_001120983.2:p.Pro19Leu	650349	missense	0	0.02	0	0	-	-	-	BP1
NM_001127511.3:c.57C>T	NP_001120983.2:p.Pro19=	1056818	synonymous	0	0.03	0	0	-	-	-	BP4, BP7
NM_001127511.3:c.61G>T	NP_001120983.2:p.Val21Phe	1019358	missense	0	0.07	0	0	-	-	-	BP1
NM_001127511.3:c.63T>G	NP_001120983.2:p.Val21=	1054516	synonymous	0	0.02	0	0	-	-	-	BP4, BP7
NM_001127511.3:c.64C>T	NP_001120983.2:p.Leu22Phe	469796	missense	0	0	0	0	-	-	-	BP1
NM_001127511.3:c.65T>C	NP_001120983.2:p.Leu22Pro	1041235	missense	0.02	0	0	0	-	-	-	BP1
NM_001127511.3:c.66C>T	NP_001120983.2:p.Leu22=	537658	synonymous	0	0.02	0	0	-	-	-	BP4, BP7
NM_001127511.3:c.66C>A	NP_001120983.2:p.Leu22=	1015097	synonymous	0.54	0	0	0	-	-	-
NM_001127511.3:c.67G>A	NP_001120983.2:p.Gly23Arg	469795	missense	0.51	0	0	0	-	-	-
NM_001127511.3:c.69G>T	NP_001120983.2:p.Gly23=	1094350	synonymous	0.03	0	0	0	-	-	-	BP4, BP7
NM_001127511.3:c.71C>T	NP_001120983.2:p.Ser24Phe	371851	missense	0	0	0	0	-	-	-	BP1
NM_001127511.3:c.71C>G	NP_001120983.2:p.Ser24Cys	647742	missense	0.01	0	0	0	-	-	-	BP1
NM_001127511.3:c.77G>T	NP_001120983.2:p.Ser26Ile	650640	missense	0.01	0	0	0	-	-	-	BP1
NM_001127511.3:c.77G>A	NP_001120983.2:p.Ser26Asn	1009637	missense	0	0	0	0	-	-	-	BP1
NM_001127511.3:c.78C>T	NP_001120983.2:p.Ser26=	1019645	synonymous	0	0	0	0	-	-	-	BP4, BP7
NM_001127511.3:c.78C>G	NP_001120983.2:p.Ser26Arg	1056172	missense	0	0	0	0	-	-	-	BP1
NM_001127511.3:c.78C>A	NP_001120983.2:p.Ser26Arg	133505	missense	0.01	0	0	0	-	-	-	BP1
NM_001127511.3:c.80C>T	NP_001120983.2:p.Thr27Ile	469793	missense	0	0	0	0	-	-	-	BP1
NM_001127511.3:c.80C>G	NP_001120983.2:p.Thr27Ser	1016218	missense	0	0	0	0	-	-	-	BP1
NM_001127511.3:c.82G>C	NP_001120983.2:p.Gly28Arg	1019239	missense	0	0.01	0	0	-	-	-	BP1
NM_001127511.3:c.82G>A	NP_001120983.2:p.Gly28Ser	1039450	missense	0	0	0	0	-	-	-	BP1
NM_001127511.3:c.83G>A	NP_001120983.2:p.Gly28Asp	371984	missense	0	0	0	0	-	-	-	BP1
NM_001127511.3:c.84C>A	NP_001120983.2:p.Gly28=	1005257	synonymous	0.01	0	0	0	-	-	-	BP4, BP7
NM_001127511.3:c.85G>T	NP_001120983.2:p.Gly29Cys	649560	missense	0	0	0	0	-	-	-	BP1
NM_001127511.3:c.85G>A	NP_001120983.2:p.Gly29Ser	1052927	missense	0	0.02	0	0	-	-	-	BP1
NM_001127511.3:c.86G>A	NP_001120983.2:p.Gly29Asp	469792	missense	0	0	0	0	-	-	-	BP1
NM_001127511.3:c.87C>T	NP_001120983.2:p.Gly29=	1018454	synonymous	0.01	0	0	0	-	-	-	BP4, BP7
NM_001127511.3:c.90C>T	NP_001120983.2:p.Ser30=	1052196	synonymous	0	0.01	0	0	-	-	-	BP4, BP7
NM_001127511.3:c.91A>C	NP_001120983.2:p.Arg31=	537597	synonymous	0	0	0	0	-	-	-	BP4, BP7
NM_001127511.3:c.92G>A	NP_001120983.2:p.Arg31Lys	1000928	missense	0.01	0	0	0	-	-	-	BP1
NM_001127511.3:c.96C>G	NP_001120983.2:p.Ser32Arg	1009811	missense	0	0	0.01	0	9.3	-1.37	10.67
NM_001127511.3:c.98_99delinsTT	NP_001120983.2:p.Cys33Phe	1023997	missense					-	-	-	BP1
NM_001127511.3:c.99C>T	NP_001120983.2:p.Cys33=	537602	synonymous	0	0	0	0	-	-	-	BP4, BP7
NM_001127511.3:c.100G>A	NP_001120983.2:p.Val34Ile	537595	missense	0	0	0	0	-	-	-	BP1
NM_001127511.3:c.102C>T	NP_001120983.2:p.Val34=	1008085	synonymous	0	0	0	0	-	-	-	BP4, BP7
NM_001127511.3:c.102C>G	NP_001120983.2:p.Val34=	1044100	synonymous	0	0	0	0	-	-	-	BP4, BP7
NM_001127511.3:c.103C>T	NP_001120983.2:p.Arg35Trp	537618	missense	0	0.01	0	0	-	-	-	BP1
NM_001127511.3:c.103C>G	NP_001120983.2:p.Arg35Gly	1020829	missense	0	0	0	0	-	-	-	BP1
NM_001127511.3:c.106C>A	NP_001120983.2:p.Gln36Lys	1047840	missense	0.01	0	0	0	-	-	-	BP1
NM_001127511.3:c.107A>G	NP_001120983.2:p.Gln36Arg	659012	missense	0	0	0	0	-	-	-	BP1
NM_001127511.3:c.109G>A	NP_001120983.2:p.Glu37Lys	1057842	missense	0.01	0	0	0	-	-	-	BP1
NM_001127511.3:c.113C>T	NP_001120983.2:p.Thr38Met	648997	missense	0	0	0	0	-	-	-	BP1
NM_001127511.3:c.114G>T	NP_001120983.2:p.Thr38=	1059061	synonymous	0	0	0	0	-	-	-	BP4, BP7
NM_001127511.3:c.114G>C	NP_001120983.2:p.Thr38=	1001779	synonymous	0	0	0	0	-	-	-	BP4, BP7
NM_001127511.3:c.114G>A	NP_001120983.2:p.Thr38=	469791	synonymous	0	0	0	0	-	-	-	BP4, BP7
NM_001127511.3:c.116A>G	NP_001120983.2:p.Lys39Arg	1008681	missense	0	0	0	0	-	-	-	BP1
NM_001127511.3:c.117G>C	NP_001120983.2:p.Lys39Asn	1022241	missense	0	0	0	0	-	-	-	BP1
NM_001127511.3:c.118A>T	NP_001120983.2:p.Ser40Cys	1056768	missense	0	0	0	0	-	-	-	BP1
NM_001127511.3:c.119G>T	NP_001120983.2:p.Ser40Ile	1017870	missense	0	0	0	0	-	-	-	BP1
NM_001127511.3:c.119G>C	NP_001120983.2:p.Ser40Thr	133506	missense	0	0	0	0	-	-	-	BP1
NM_001127511.3:c.119G>A	NP_001120983.2:p.Ser40Asn	537671	missense	0	0	0	0	-	-	-	BP1
NM_001127511.3:c.120C>A	NP_001120983.2:p.Ser40Arg	999340	missense	0	0	0	0	-	-	-	BP1
NM_001127511.3:c.121C>G	NP_001120983.2:p.Pro41Ala	537696	missense	0	0	0	0	-	-	-	BP1
NM_001127511.3:c.122C>T	NP_001120983.2:p.Pro41Leu	371917	missense	0	0	0	0	-	-	-	BP1
NM_001127511.3:c.122C>G	NP_001120983.2:p.Pro41Arg	1034624	missense	0	0	0	0	-	-	-	BP1
NM_001127511.3:c.123G>T	NP_001120983.2:p.Pro41=	537598	synonymous	0	0	0	0	-	-	-	BP4, BP7
NM_001127511.3:c.123G>C	NP_001120983.2:p.Pro41=	1005070	synonymous	0	0	0	0	-	-	-	BP4, BP7
NM_001127511.3:c.123G>A	NP_001120983.2:p.Pro41=	537660	synonymous	0	0	0	0	-	-	-	BP4, BP7
NM_001127511.3:c.124G>A	NP_001120983.2:p.Gly42Ser	371913	missense	0	0	0	0	-	-	-	BP1
NM_001127511.3:c.125G>C	NP_001120983.2:p.Gly42Ala	1026480	missense	0	0	0	0	-	-	-	BP1
NM_001127511.3:c.125G>A	NP_001120983.2:p.Gly42Asp	371861	missense	0	0	0	0	-	-	-	BP1
NM_001127511.3:c.127G>A	NP_001120983.2:p.Gly43Ser	658220	missense	0	0	0	0	-	-	-	BP1
NM_001127511.3:c.129C>T	NP_001120983.2:p.Gly43=	1041236	synonymous	0	0	0	0.01	-	-	-	BP4, BP7
NM_001127511.3:c.130G>C	NP_001120983.2:p.Ala44Pro	469790	missense	0	0	0	0	-	-	-	BP1
NM_001127511.3:c.130G>A	NP_001120983.2:p.Ala44Thr	371859	missense	0	0	0	0	-	-	-	BP1
NM_001127511.3:c.131C>G	NP_001120983.2:p.Ala44Gly	1008108	missense	0	0	0	0	-	-	-	BP1
NM_001127511.3:c.133C>T	NP_001120983.2:p.Arg45Cys	469789	missense	0	0	0	0	-	-	-	BP1
NM_001127511.3:c.133C>G	NP_001120983.2:p.Arg45Gly	1057797	missense	0	0	0	0	4.74	5.5	-0.76	BP1
NM_001127511.3:c.133C>A	NP_001120983.2:p.Arg45Ser	1055897	missense	0	0	0	0.01	-	-	-	BP1
NM_001127511.3:c.134G>C	NP_001120983.2:p.Arg45Pro	537689	missense	0	0	0	0	-	-	-	BP1
NM_001127511.3:c.134G>A	NP_001120983.2:p.Arg45His	548852	missense	0	0	0	0.01	-	-	-	BP1
NM_001127511.3:c.135T>C	NP_001120983.2:p.Arg45=	514764	synonymous	0	0	0	0	-	-	-	BP4, BP7
NM_001127511.3:c.136A>C	NP_001120983.2:p.Thr46Pro	537610	missense	0	0	0	0	-	-	-	BP1
NM_001127511.3:c.137C>T	NP_001120983.2:p.Thr46Ile	505522	missense	0	0	0	0	-	-	-	BP1
NM_001127511.3:c.140C>G	NP_001120983.2:p.Ser47Cys	1024504	missense	0	0	0	0.01	-	-	-	BP1
NM_001127511.3:c.141T>G	NP_001120983.2:p.Ser47=	1063862	synonymous	0	0	0	0	-	-	-	BP4, BP7
NM_001127511.3:c.145C>T	NP_001120983.2:p.His49Tyr	1042946	missense	0	0	0	0	-	-	-	BP1
NM_001127511.3:c.146A>G	NP_001120983.2:p.His49Arg	1008675	missense	0	0	0	0	-	-	-	BP1
NM_001127511.3:c.148T>G	NP_001120983.2:p.Trp50Gly	1054708	missense	0	0	0	0	-	-	-	BP1
NM_001127511.3:c.148T>C	NP_001120983.2:p.Trp50Arg	537686	missense	0	0	0	0	-	-	-	BP1
NM_001127511.3:c.149G>C	NP_001120983.2:p.Trp50Ser	548731	missense	0	0	0	0	-	-	-	BP1
NM_001127511.3:c.151G>A	NP_001120983.2:p.Ala51Thr	1038806	missense	0	0	0	0	-	-	-	BP1
NM_001127511.3:c.152C>T	NP_001120983.2:p.Ala51Val	1062203	missense	0	0	0.48	0.01	7.23	-	-
NM_001127511.3:c.153G>T	NP_001120983.2:p.Ala51=	1021663	synonymous	0	0	0	0.01	-	-	-	BP4, BP7
NM_001127511.3:c.154A>G	NP_001120983.2:p.Ser52Gly	537603	missense	0	0	0	0.01	-	-	-	BP1
NM_001127511.3:c.155G>C	NP_001120983.2:p.Ser52Thr	537590	missense	0	0	0	0	-	-	-	BP1
NM_001127511.3:c.156C>T	NP_001120983.2:p.Ser52=	1020281	synonymous	0	0	0	0	-	-	-	BP4, BP7
NM_001127511.3:c.156C>A	NP_001120983.2:p.Ser52Arg	1061069	missense	0	0	0	0	-	-	-	BP1
NM_001127511.3:c.157G>C	NP_001120983.2:p.Val53Leu	469787	missense	0	0	0	0	-	-	-	BP1
NM_001127511.3:c.159C>T	NP_001120983.2:p.Val53=	1006594	synonymous	0	0	0	0	-	-	-	BP4, BP7
NM_001127511.3:c.163C>A	NP_001120983.2:p.Gln55Lys	537613	splice	0	0	0	0	-	-	-	BP4
NM_001127511.3:c.165G>C	NP_001120983.2:p.Gln55His	1042698	splice	0	0	0.01	0.13	9.3	-1.37	10.67
NM_001127511.3:c.165+1G>A		537591	splice	0	0	0.04	0.99	-	-	10.67	PP3
NM_001127511.3:c.165+3G>T		537634	splice	0	0	0	0.02	8.02	2.65	10.67
NM_001127511.3:c.165+4A>G		1026624	splice	0	0	0.02	0.04	8.56	2.11	10.67
NM_001127511.3:c.165+10G>T		537645	intron	0	0	0.02	0	-	-	-	BP4, BP7
NM_001127511.3:c.165+10_165+18del		1046502	intron	0	0	0	0	-	-	-	BP4, BP7
NM_001127511.3:c.165+15A>G		1026010	intron	0	0	0	0	-	-	-	BP4, BP7
NM_001127511.3:c.165+16G>C		537667	intron	0	0	0	0	-	-	-	BP4, BP7
NM_001127511.3:c.165+16G>A		1024100	intron	0	0	0	0	-	-	-	BP4, BP7
NM_001127511.3:c.165+17G>T		371827	intron	0	0	0	0	-	-	-	BP4, BP7
NM_001127511.3:c.165+17G>A		469786	intron	0	0	0	0	-	-	-	BP4, BP7
NM_001127511.3:c.165+19A>G		469785	intron	0	0	0	0	-	-	-	BP4, BP7
NM_001127511.3:c.165+20T>C		469784	intron	0	0	0	0	-	-	-	BP4, BP7
NM_001127511.3:c.165+25G>A		223436	intron	0	0	0	0	-	-	-	BP4, BP7
NM_001127511.3:c.165+370A>G		223395	intron	0	0	0	0	-	-	-	BP4, BP7
NM_001127511.3:c.165+434T>C		223399	intron	0	0	0	0	-	-	-	BP4, BP7
NM_001127511.3:c.165+636G>C		223397	intron	0	0	0	0	-	-	-	BP4, BP7
NM_001127511.3:c.165+915C>T		223450	intron	0	0	0	0	-	-	-	BP4, BP7
NM_001127511.3:c.165+1074A>C		223443	intron	0	0	0	0	-	-	-	BP4, BP7
NM_001127511.3:c.165+16249G>A		223413	intron	0	0	0	0	-	-	-	BP4, BP7
NM_001127511.3:c.165+19920A>G		223442	intron	0	0	0	0	-	-	-	BP4, BP7
NM_001127511.3:c.165+20015G>T		82288	intron	0	0	0	0	-	-	-	BP4, BP7
NM_001127511.3:c.165+20015G>A		82696	intron	0	0	0	0	-	-	-	BP4, BP7
NM_001127511.3:c.165+20045A>C		82697	intron	0	0	0	0	-	-	-	BP4, BP7
NM_001127511.3:c.165+20046C>T		82698	intron	0	0	0	0	-	-	-	BP4, BP7
NM_001127511.3:c.165+20047C>T		82699	intron	0	0	0	0	-	-	-	BP4, BP7
NM_001127511.3:c.165+20065C>A		82700	intron	0	0	0	0	-	-	-	BP4, BP7
NM_001127511.3:c.165+20386C>A		82701	intron	0	0	0	0	-	-	-	BP4, BP7
NM_001127511.3:c.165+20389G>C		82702	intron	0	0	0	0	-	-	-	BP4, BP7
NM_001127511.3:c.165+20391G>C		82703	intron	0	0	0	0	-	-	-	BP4, BP7
NM_001127511.3:c.165+20395A>C		82704	intron	0	0	0	0	-	-	-	BP4, BP7
NM_001127511.3:c.165+20431G>T		82705	intron	0	0	0	0	-	-	-	BP4, BP7
NM_001127511.3:c.165+20528G>C		82289	intron	0	0	0	0	-	-	-	BP4, BP7
NM_001127511.3:c.165+20531T>G		82706	intron	0	0	0	0	-	-	-	BP4, BP7
NM_001127511.3:c.165+20534G>C		82290	intron	0	0	0	0	-	-	-	BP4, BP7
NM_001127511.3:c.165+20687A>G		82291	intron	0	0	0	0	-	-	-	BP4, BP7
NM_001127511.3:c.165+20758G>T		82292	intron	0	0	0	0	-	-	-	BP4, BP7
NM_001127511.3:c.165+20759T>G		82293	intron	0	0	0	0	-	-	-	BP4, BP7
NM_001127511.3:c.165+20760T>C		82294	intron	0	0	0	0	-	-	-	BP4, BP7
NM_001127511.3:c.165+20767T>G		82295	intron	0	0	0	0	-	-	-	BP4, BP7
NM_001127511.3:c.165+20768T>G		82707	intron	0	0	0	0	-	-	-	BP4, BP7
NM_001127511.3:c.165+20769G>T		82708	intron	0	0	0	0	-	-	-	BP4, BP7
NM_001127511.3:c.165+20821G>T		82296	intron	0	0	0	0	-	-	-	BP4, BP7
NM_001127511.3:c.165+20821G>A		82709	intron	0	0	0	0	-	-	-	BP4, BP7
NM_001127511.3:c.165+20822T>G		82710	intron	0	0	0	0	-	-	-	BP4, BP7
NM_001127511.3:c.165+20896A>T		82711	intron	0	0	0	0	-	-	-	BP4, BP7
NM_001127511.3:c.165+21162T>C		82297	intron	0	0	0	0	-	-	-	BP4, BP7
NM_001127511.3:c.165+21163C>T		82298	intron	0	0	0	0	-	-	-	BP4, BP7
NM_001127511.3:c.165+21247G>C		82712	intron	0	0	0	0	-	-	-	BP4, BP7
NM_001127511.3:c.165+21707A>G		82299	intron	0	0	0	0	4.36	9.28	-4.92	BP4, BP7
NM_001127511.3:c.165+21708C>A		82300	intron	0	0	0	0	-	-	-	BP4, BP7
NM_001127511.3:c.165+21747G>T		82301	intron	0	0	0	0	-	-	-	BP4, BP7
NM_001127511.3:c.165+21803C>A		82302	intron	0	0	0	0	-	-	-	BP4, BP7
NM_001127511.3:c.165+21909G>A		82303	intron	0	0	0	0	-	-	-	BP4, BP7
NM_001127511.3:c.165+22164T>C		223421	intron	0	0	0	0	-	-	-	BP4, BP7
NM_001127511.3:c.165+22188A>T		82304	intron	0	0	0	0	-	-	-	BP4, BP7
NM_001127511.3:c.165+22445G>T		82713	intron	0	0	0	0	-	-	-	BP4, BP7
NM_001127511.3:c.165+22536G>T		82714	intron	0	0	0	0	-	-	-	BP4, BP7
NM_001127511.3:c.165+22544A>G		82305	intron	0	0	0	0	-	-	-	BP4, BP7
NM_001127511.3:c.165+22819T>C		82306	intron	0	0	0	0	-	-	-	BP4, BP7
NM_001127511.3:c.165+22945G>C		82715	intron	0	0	0	0	-	-	-	BP4, BP7
NM_001127511.3:c.165+23128C>A		82716	intron	0	0	0	0	-	-	-	BP4, BP7
NM_001127511.3:c.165+23451A>G		82307	intron	0	0	0	0	-	-	-	BP4, BP7
NM_001127511.3:c.165+23563C>T		82717	intron	0	0	0	0	-	-	-	BP4, BP7
NM_001127511.3:c.165+23715G>T		82718	intron	0	0	0	0	-	-	-	BP4, BP7
NM_001127511.3:c.165+23937T>G		82308	intron	0	0	0	0	-	-	-	BP4, BP7
NM_001127511.3:c.165+24001T>C		82309	intron	0	0	0	0	-	-	-	BP4, BP7
NM_001127511.3:c.166-28469_166-28161del		1049701	splice
NM_001127511.3:c.166-28469_166-27547del		1050412	splice
NM_000038.6:c.-19G>C		420943	splice	0	0	0.25	0.1	3.603	2.984	6.587
NM_000038.6:c.-19G>A		419357	splice	0	0	0.24	0.06	3.337	3.25	6.587
NM_000038.6:c.-19+3A>G		418823	splice	0	0	0.21	0.08	3.337	3.25	6.587
NM_000038.6:c.-19+18C>T		512734	intron	0	0	0	0	-	-	-	BP4, BP7
NM_000038.6:c.-19+20T>C		382842	intron	0	0	0	0	-	-	-	BP4, BP7
NM_000038.6:c.-19+42A>G		82737	intron	0	0	0	0	-	-	-	BP4, BP7
NM_000038.6:c.-19+45G>A		670292	intron	0	0	0	0	-	-	-	BP4, BP7
NM_000038.6:c.-19+49A>G		82328	intron	0	0	0	0	-	-	-	BP4, BP7
NM_000038.6:c.-19+53T>C		676802	intron	0	0	0	0	-	-	-	BP4, BP7
NM_000038.6:c.-19+53T>G		82329	intron	0	0	0	0	-	-	-	BP4, BP7
NM_000038.6:c.-19+141T>C		82738	intron	0	0	0	0	-	-	-	BP4, BP7
NM_000038.6:c.-19+148G>C		82739	intron	0	0	0	0	-	-	-	BP4, BP7
NM_000038.6:c.-19+310G>C		223445	intron	0.02	0	0	0	-	-	-	BP4, BP7
NM_000038.6:c.-19+416C>T		802130	intron	0.03	0	0	0	-	-	-	BP4, BP7
NM_000038.6:c.-19+509G>A		1331061	intron	0	0	0	0	-	-	-	BP4, BP7
NM_000038.6:c.-19+512G>A		136412	intron	0	0	0.02	0	-	-	-	BP4, BP7
NM_000038.6:c.-19+559T>G		82740	intron	0	0	0.12	0	-	-	-	BP4, BP7
NM_000038.6:c.-19+561T>G		82330	intron	0	0	0.02	0	-	-	-	BP4, BP7
NM_000038.6:c.-19+563G>T		82741	intron	0	0	0.05	0	-	-	-	BP4, BP7
NM_000038.6:c.-19+647A>G		82742	intron	0	0	0.01	0	-	-	-	BP4, BP7
NM_000038.6:c.-19+679T>A		223430	intron	0	0	0	0	-	-	-	BP4, BP7
NM_000038.6:c.-19+694G>T		82743	intron	0.01	0	0	0	-	-	-	BP4, BP7
NM_000038.6:c.-19+695C>T		82331	intron	0.01	0	0	0	-	-	-	BP4, BP7
NM_000038.6:c.-19+734C>T		82744	intron	0	0	0	0	-	-	-	BP4, BP7
NM_000038.6:c.-19+797C>A		82745	intron	0	0	0	0	-	-	-	BP4, BP7
NM_000038.6:c.-19+888G>T		82746	intron	0	0	0	0	-	-	-	BP4, BP7
NM_000038.6:c.-19+894G>T		82747	intron	0	0	0	0	-	-	-	BP4, BP7
NM_000038.6:c.-19+904G>T		82332	intron	0	0	0	0	-	-	-	BP4, BP7
NM_000038.6:c.-19+913G>T		82333	intron	0	0	0	0	-	-	-	BP4, BP7
NM_000038.6:c.-19+968C>T		223392	intron	0	0	0	0	-	-	-	BP4, BP7
NM_000038.6:c.-19+985A>G		223394	intron	0	0	0	0	-	-	-	BP4, BP7
NM_000038.6:c.-19+1100C>G		82748	intron	0	0	0	0	-	-	-	BP4, BP7
NM_000038.6:c.-19+1265T>C		82334	intron	0	0	0	0	-	-	-	BP4, BP7
NM_000038.6:c.-19+1328C>A		82749	intron	0	0	0	0	-	-	-	BP4, BP7
NM_000038.6:c.-19+1416G>T		82750	intron	0	0	0	0	-	-	-	BP4, BP7
NM_000038.6:c.-19+1592A>C		223440	intron	0	0	0	0	-	-	-	BP4, BP7
NM_000038.6:c.-19+1718A>G		82751	intron	0	0	0	0	-	-	-	BP4, BP7
NM_000038.6:c.-19+1721A>G		82752	intron	0	0	0	0	-	-	-	BP4, BP7
NM_000038.6:c.-19+1830G>A		82753	intron	0	0	0	0	-	-	-	BP4, BP7
NM_000038.6:c.-19+1838G>A		82335	intron	0	0	0	0	-	-	-	BP4, BP7
NM_000038.6:c.-19+1872G>T		82336	intron	0	0	0	0	-	-	-	BP4, BP7
NM_000038.6:c.-19+2145A>G		82337	intron	0	0	0	0	-	-	-	BP4, BP7
NM_000038.6:c.-19+2325T>C		82754	intron	0	0	0	0	-	-	-	BP4, BP7
[truncated: 7,080 more rows]

## Sheet: d_Exp-data
Supplementary Table 2d. APC variants with experimental data
[truncated: 142 more rows]

[truncated: 1 more sheets: e_Cli-data]
